# Supplementary material for: Sequence Analysis of the Fusion Protein Gene of Human Respiratory Syncytial Virus Circulating in China from 2003 to 2014
Source: Sci Rep. 2018 Dec 4;8:17618. doi: 10.1038/s41598-018-35894-3 (PMC6279739; doi:10.1038/s41598-018-35894-3)
Supplement: Supplementary file 2 — Dataset 1 [file 41598_2018_35894_MOESM2_ESM.xlsx]

## Sheet: table S1
Sequence Analysis of the Fusion Protein Gene of Human Respiratory Syncytial Virus Circulating in China from 2003 to 2014
Jinhua Song1, Huiling Wang1, Teresa I. Ng2, Aili Cui1, Shuangli Zhu1, Yanzhi Huang3, Liwei Sun3，Zifeng Yang4, Deshan Yu5, Pengbo Yu6，Hong Zhang7, Yan Zhang1#, Wenbo Xu1#
Supplementary Table S1. 181 Chinese HRSV samples collected and sequenced in this study.
Accession No.	Strain	Subgroup	Year	Region	Genotype	Specimen type
KY296617	Guangzhou10-05	B	2010	Zhongnan	BA9	isolate
KY296618	BJ04-11	B	2004	Huabei	BA6	isolate
KY296619	Beijing08-05	B	2008	Huabei	BA4	clinical specimen
KY296620	Beijing08-01	B	2008	Huabei	BA11	clinical specimen
KY296621	Beijing08-02	B	2008	Huabei	BA9	clinical specimen
KY296622	Beijing09-01	B	2009	Huabei	BA3	clinical specimen
KY296623	Beijing09-108	B	2009	Huabei	BA4	clinical specimen
KY296624	Beijing09-110	B	2009	Huabei	BA9	clinical specimen
KY296625	Beijing09-112	B	2009	Huabei	BA9	clinical specimen
KY296626	Beijing09-21	B	2009	Huabei	BA9	clinical specimen
KY296627	Beijing09-22	B	2009	Huabei	SAB4	clinical specimen
KY296628	Beijing09-29	B	2009	Huabei	BA9	clinical specimen
KY296629	Beijing09-33	B	2009	Huabei	BA4	clinical specimen
KY296630	Beijing09-39	B	2009	Huabei	BA3	clinical specimen
KY296631	Beijing09-40	B	2009	Huabei	CB1	clinical specimen
KY296632	Beijing09-42	B	2009	Huabei	SAB4	clinical specimen
KY296633	Beijing09-43	B	2009	Huabei	CB1	clinical specimen
KY296634	Beijing09-50	B	2009	Huabei	BA9	clinical specimen
KY296635	Beijing09-54	B	2009	Huabei	BA11	clinical specimen
KY296636	Beijing09-64	B	2009	Huabei	BA9	clinical specimen
KY296637	Beijing09-65	B	2009	Huabei	BA9	clinical specimen
KY296638	Beijing09-70	B	2009	Huabei	BA11	clinical specimen
KY296639	Beijing09-71	B	2009	Huabei	BA11	clinical specimen
KY296640	Beijing09-75	B	2009	Huabei	BA9	clinical specimen
KY296641	Beijing09-80	B	2009	Huabei	BA9	clinical specimen
KY296642	Beijing09-81	B	2009	Huabei	BA9	clinical specimen
KY296643	Beijing09-88	B	2009	Huabei	SAB4	clinical specimen
KY296644	Beijing09-95	B	2009	Huabei	BA3	clinical specimen
KY296645	Beijing10-13	B	2010	Huabei	BA11	clinical specimen
KY296646	Beijing10-16	B	2010	Huabei	BA9	clinical specimen
KY296647	Beijing10-20	B	2010	Huabei	BA9	clinical specimen
KY296648	Beijing10-21	B	2010	Huabei	CB1	clinical specimen
KY296649	Beijing10-23	B	2010	Huabei	BA9	clinical specimen
KY296650	Beijing10-04	B	2010	Huabei	BA10	clinical specimen
KY296651	Beijing10-06	B	2010	Huabei	BA4	clinical specimen
KY296652	Changchun12-03	B	2012	Dongbei	BA9	clinical specimen
KY296653	Changchun12-12	B	2012	Dongbei	CB1	isolate
KY296654	Changchun13-16	B	2013	Dongbei	BA9	clinical specimen
KY296655	Changchun13-26	B	2013	Dongbei	BA9	clinical specimen
KY296656	Changchun13-27	B	2013	Dongbei	BA9	clinical specimen
KY296657	Changchun13-39	B	2013	Dongbei	BA9	clinical specimen
KY296658	Changchun14-09	B	2014	Dongbei	BA9	clinical specimen
KY296659	Changchun14-18	B	2014	Dongbei	BA9	clinical specimen
KY296660	Changchun14-46	B	2014	Dongbei	BA9	clinical specimen
KY296661	Changchun14-49	B	2014	Dongbei	BA9	clinical specimen
KY296662	Changchun14-77	B	2014	Dongbei	BA9	clinical specimen
KY296663	Changchun14-90	B	2014	Dongbei	BA9	clinical specimen
KY296664	Changchun14-96	B	2014	Dongbei	BA9	clinical specimen
KY296665	Changchun14-99	B	2014	Dongbei	BA9	clinical specimen
KY296666	Guangzhou09-02	B	2009	Zhongnan	CB1	isolate
KY296667	Guangzhou09-01	B	2009	Zhongnan	BA3	isolate
KY296668	Guangzhou10-03	B	2010	Zhongnan	BA9	isolate
KY296669	Guangzhou10-04	B	2010	Zhongnan	BA9	isolate
KY296670	Guangzhou10-08	B	2010	Zhongnan	BA9	isolate
KY296671	Guangzhou10-09	B	2010	Zhongnan	BA9	isolate
KY296672	Guangzhou10-10	B	2010	Zhongnan	CB1	isolate
KY296673	Guangzhou10-11	B	2010	Zhongnan	BA9	isolate
KY296674	Guangzhou10-12	B	2010	Zhongnan	BA9	isolate
KY296675	Guangzhou10-02	B	2010	Zhongnan	BA4	isolate
KY296676	Guangzhou11-23	B	2011	Zhongnan	BA9	isolate
KY296677	Hebei10-02	B	2010	Huabei	BA9	clinical specimen
KY296678	Hebei13-01	B	2013	Huabei	BA9	clinical specimen
KY296679	Hebei13-03	B	2013	Huabei	BA9	clinical specimen
KY296680	Hebei13-04	B	2013	Huabei	BA9	clinical specimen
KY296681	Hebei14-02	B	2014	Huabei	BA9	clinical specimen
KY296682	Hunan12-22	B	2012	Zhongnan	BA9	clinical specimen
KY296683	Hunan12-24	B	2012	Zhongnan	BA9	clinical specimen
KY296684	Hunan12-30	B	2012	Zhongnan	BA9	clinical specimen
KY296685	Hunan13-07	B	2013	Zhongnan	BA9	clinical specimen
KY296686	Hunan13-14	B	2013	Zhongnan	BA9	clinical specimen
KY296687	Hunan13-16	B	2013	Zhongnan	BA9	clinical specimen
KY296688	Hunan14-16	B	2014	Zhongnan	BA9	clinical specimen
KY296689	Beijing14-03	B	2014	Huabei	BA9	clinical specimen
KY296690	Beijing14-04	B	2014	Huabei	BA9	clinical specimen
KY296691	Beijing14-08	B	2014	Huabei	BA9	clinical specimen
KY296692	Beijing14-09	B	2014	Huabei	BA9	clinical specimen
KY296693	Beijing14-12	B	2014	Huabei	BA9	clinical specimen
KY296694	Beijing14-17	B	2014	Huabei	BA9	clinical specimen
KY296695	Beijing14-19	B	2014	Huabei	BA9	clinical specimen
KY296696	Beijing14-28	B	2014	Huabei	BA9	clinical specimen
KY296697	Beijing14-29	B	2014	Huabei	BA9	clinical specimen
KY296698	Beijing14-30	B	2014	Huabei	BA9	clinical specimen
KY296699	Shannxi13-01	B	2013	Xibei	BA9	clinical specimen
KY296700	Shannxi13-11	B	2013	Xibei	BA9	clinical specimen
KY296701	Shannxi13-21	B	2013	Xibei	BA9	clinical specimen
KY296702	Shannxi13-26	B	2013	Xibei	BA9	clinical specimen
KY296703	Hunan13-01	B	2013	Zhongnan	BA9	isolate
KY296704	Hunan13-02	B	2013	Zhongnan	BA9	isolate
KY296705	Hunan13-03	B	2013	Zhongnan	BA9	isolate
KY296706	Hunan13-04	B	2013	Zhongnan	BA9	isolate
KY296707	CC12-10	A	2012	Dongbei	ON1	isolate
KY296708	BJ04-01	A	2004	Huabei	GA2	isolate
KY296709	BJ04-23	A	2004	Huabei	GA2	isolate
KY296710	BJ04-32	A	2004	Huabei	GA2	isolate
KY296711	BJ04-34	A	2004	Huabei	GA2	isolate
KY296712	BJ04-44	A	2004	Huabei	GA2	isolate
KY296713	BJ_08-04	A	2008	Huabei	GA5	clinical specimen
KY296714	BJ_08-14	A	2008	Huabei	NA1	clinical specimen
KY296715	BJ_09-105	A	2009	Huabei	NA4	clinical specimen
KY296716	BJ_09-55	A	2009	Huabei	GA5	clinical specimen
KY296717	BJ_09-58	A	2009	Huabei	NA1	clinical specimen
KY296718	BJ_10-02	A	2010	Huabei	NA4	clinical specimen
KY296719	BJ_10-28	A	2010	Huabei	NA1	clinical specimen
KY296720	BJ_11-01	A	2011	Huabei	NA1	clinical specimen
KY296721	CC09-01	A	2009	Dongbei	NA1	isolate
KY296722	CC12-09	A	2012	Dongbei	NA1	isolate
KY296723	CC12-11	A	2012	Dongbei	NA1	isolate
KY296724	CC12-14	A	2012	Dongbei	NA1	isolate
KY296725	CC12-16	A	2012	Dongbei	NA1	clinical specimen
KY296726	CC13-01	A	2013	Dongbei	NA1	clinical specimen
KY296727	CC13-12	A	2013	Dongbei	ON1	clinical specimen
KY296728	CC13-20	A	2013	Dongbei	ON1	clinical specimen
KY296729	CC13-21	A	2013	Dongbei	ON1	clinical specimen
KY296730	CC14-10	A	2014	Dongbei	ON1	clinical specimen
KY296731	CC14-11	A	2014	Dongbei	ON1	clinical specimen
KY296732	CC14-52	A	2014	Dongbei	ON1	clinical specimen
KY296733	CC14-76	A	2014	Dongbei	ON1	clinical specimen
KY296734	GZ10-01	A	2010	Zhongnan	NA1	isolate
KY296735	GZ10-06	A	2010	Zhongnan	NA1	isolate
KY296736	GZ11-01	A	2011	Zhongnan	NA1	isolate
KY296737	GZ11-04	A	2011	Zhongnan	NA1	isolate
KY296738	GZ11-09	A	2011	Zhongnan	NA1	isolate
KY296739	GZ11-10	A	2011	Zhongnan	NA1	isolate
KY296740	GZ11-11	A	2011	Zhongnan	NA1	isolate
KY296741	GZ11-12	A	2011	Zhongnan	NA1	isolate
KY296742	GZ11-13	A	2011	Zhongnan	NA1	isolate
KY296743	GZ11-14	A	2011	Zhongnan	NA1	isolate
KY296744	GZ11-15	A	2011	Zhongnan	NA1	isolate
KY296745	GZ11-16	A	2011	Zhongnan	NA1	isolate
KY296746	GZ11-17	A	2011	Zhongnan	NA1	isolate
KY296747	GZ11-18	A	2011	Zhongnan	NA4	isolate
KY296748	GZ11-19	A	2011	Zhongnan	NA1	isolate
KY296749	GZ11-02	A	2011	Zhongnan	NA1	isolate
KY296750	GZ11-20	A	2011	Zhongnan	NA1	isolate
KY296751	GZ11-21	A	2011	Zhongnan	NA4	isolate
KY296752	GZ11-22	A	2011	Zhongnan	NA1	isolate
KY296753	GZ11-24	A	2011	Zhongnan	NA1	isolate
KY296754	GZ11-25	A	2011	Zhongnan	NA1	isolate
KY296755	GZ11-26	A	2011	Zhongnan	NA1	isolate
KY296756	GZ11-27	A	2011	Zhongnan	NA1	isolate
KY296757	GZ11-03	A	2011	Zhongnan	NA1	isolate
KY296758	GZ11-05	A	2011	Zhongnan	NA1	isolate
KY296759	GZ11-06	A	2011	Zhongnan	NA1	isolate
KY296760	GZ11-07	A	2011	Zhongnan	NA1	isolate
KY296761	GZ11-08	A	2011	Zhongnan	NA4	isolate
KY296762	GZ12-01	A	2012	Zhongnan	NA1	isolate
KY296763	HeB13-02	A	2013	Huabei	NA1	clinical specimen
KY296764	HeB14-01	A	2014	Huabei	ON1	clinical specimen
KY296765	HuN12-04	A	2012	Zhongnan	NA1	clinical specimen
KY296766	HuN12-20	A	2012	Zhongnan	NA1	clinical specimen
KY296767	HuN13-10	A	2013	Zhongnan	GA5	clinical specimen
KY296768	HuN14-02	A	2014	Zhongnan	ON1	clinical specimen
KY296769	HuN14-03	A	2014	Zhongnan	NA1	clinical specimen
KY296770	HuN14-04	A	2014	Zhongnan	ON1	clinical specimen
KY296771	SaX10-45	A	2010	Xibei	NA3	clinical specimen
KY296772	SaX10-46	A	2010	Xibei	NA3	clinical specimen
KY296773	SaX10-59	A	2010	Xibei	NA1	clinical specimen
KY296774	SaX10-64	A	2010	Xibei	NA3	clinical specimen
KY296775	SaX10-68	A	2010	Xibei	NA3	clinical specimen
KY296776	SaX11-01	A	2011	Xibei	NA3	clinical specimen
KY296777	SaX11-15	A	2011	Xibei	NA1	clinical specimen
KY296778	SaX11-16	A	2011	Xibei	NA3	clinical specimen
KY296779	SaX13-43	A	2013	Xibei	NA1	clinical specimen
KY296780	GS10-02	A	2010	Xibei	NA1	clinical specimen
KY296781	GS10-03	A	2010	Xibei	NA1	clinical specimen
KY296782	GS10-04	A	2010	Xibei	NA1	clinical specimen
KY296783	GS10-05	A	2010	Xibei	NA1	clinical specimen
KY296784	GS10-08	A	2010	Xibei	NA1	clinical specimen
KY296785	GS11-06	A	2011	Xibei	NA3	clinical specimen
KY296786	GS11-08	A	2011	Xibei	NA3	clinical specimen
KY296787	GS11-11	A	2011	Xibei	NA3	clinical specimen
KY296788	GS11-13	A	2011	Xibei	NA3	clinical specimen
KY296789	GS11-17	A	2011	Xibei	NA1	clinical specimen
KY296790	GS11-20	A	2011	Xibei	NA1	clinical specimen
KY296791	GS11-25	A	2011	Xibei	NA1	clinical specimen
KY296792	GS11-34	A	2011	Xibei	NA1	clinical specimen
KY296793	HuN11-01	A	2011	Zhongnan	NA1	isolate
KY296794	SH10-10	A	2010	Huadong	NA1	clinical specimen
KY296795	SH10-15	A	2010	Huadong	NA1	clinical specimen
KY296796	SH10-16	A	2010	Huadong	NA1	clinical specimen
KY296797	SH10-17	A	2010	Huadong	NA1	clinical specimen

## Sheet: table S2
Sequence Analysis of the Fusion Protein Gene of Human Respiratory Syncytial Virus Circulating in China from 2003 to 2014
Jinhua Song1, Huiling Wang1, Teresa I. Ng2, Aili Cui1, Shuangli Zhu1, Yanzhi Huang3, Liwei Sun3，Zifeng Yang4, Deshan Yu5, Pengbo Yu6，Hong Zhang7, Yan Zhang1#, Wenbo Xu1#
Supplementary Table S2. HRSV sequences downloaded from GenBank
Accession No.	Subgroup	Country	Year	Region of China
KM517573	B	China	2013	Zhongnan
JX682823	B	China	2012	Xinan
JX682822	B	China	2012	Xinan
JX682821	B	China	2012	Xinan
JX682820	B	China	2012	Xinan
JX682819	B	China	2012	Xinan
JX682818	B	China	2011	Xinan
JX682817	B	China	2011	Xinan
JX682816	B	China	2011	Xinan
JX682815	B	China	2011	Xinan
JX682814	B	China	2011	Xinan
JX682813	B	China	2011	Xinan
JX682812	B	China	2011	Xinan
JX682811	B	China	2011	Xinan
JX682810	B	China	2011	Xinan
JX682809	B	China	2010	Xinan
JX682808	B	China	2010	Xinan
JX682807	B	China	2010	Xinan
JX682806	B	China	2010	Xinan
JX682805	B	China	2010	Xinan
JX682804	B	China	2010	Xinan
JX682803	B	China	2010	Xinan
JX682802	B	China	2009	Xinan
JX682801	B	China	2009	Xinan
KT285064	A	China	2014	Huadong
KP218910	A	China	2008	Zhongnan
KM578843	A	China	2012	Zhongnan
KM517572	A	China	2011	Zhongnan
KC978856	A	China	2013	Xinan
KP119748	A	China	2008	Zhongnan
KP119747	A	China	2008	Zhongnan
KP119746	A	China	2008	Zhongnan
KP119745	A	China	2008	Zhongnan
KJ130654	A	China	2013	Xinan
KJ130653	A	China	2013	Xinan
KJ130652	A	China	2013	Xinan
KJ130651	A	China	2013	Xinan
KJ130650	A	China	2012	Xinan
KJ130649	A	China	2012	Xinan
JX482038	A	China	2011	Xinan
JX482037	A	China	2011	Xinan
JX482036	A	China	2011	Xinan
JX482035	A	China	2011	Xinan
JX482034	A	China	2011	Xinan
JX482033	A	China	2011	Xinan
JX482032	A	China	2011	Xinan
JX482031	A	China	2011	Xinan
JX482030	A	China	2011	Xinan
JX482029	A	China	2012	Xinan
JX482028	A	China	2012	Xinan
JX482027	A	China	2012	Xinan
JX482026	A	China	2012	Xinan
JX482025	A	China	2012	Xinan
JX482024	A	China	2012	Xinan
JX482023	A	China	2012	Xinan
JX482022	A	China	2012	Xinan
JX482021	A	China	2012	Xinan
JX482020	A	China	2012	Xinan
JX482019	A	China	2012	Xinan
JX482018	A	China	2012	Xinan
JX682800	A	China	2011	Xinan
JX682799	A	China	2011	Xinan
JX682798	A	China	2011	Xinan
JX682797	A	China	2011	Xinan
JX682796	A	China	2011	Xinan
JX682795	A	China	2011	Xinan
JX682794	A	China	2011	Xinan
JX682793	A	China	2011	Xinan
JX682792	A	China	2011	Xinan
JX682791	A	China	2011	Xinan
JX682790	A	China	2011	Xinan
JX682789	A	China	2011	Xinan
JX682788	A	China	2011	Xinan
JX682787	A	China	2011	Xinan
JX682786	A	China	2011	Xinan
JX682785	A	China	2011	Xinan
JX682784	A	China	2011	Xinan
JX682783	A	China	2011	Xinan
JX682782	A	China	2011	Xinan
JX682781	A	China	2011	Xinan
JX682780	A	China	2011	Xinan
JX682779	A	China	2011	Xinan
JX682778	A	China	2011	Xinan
JX682777	A	China	2011	Xinan
JX682776	A	China	2011	Xinan
JX682775	A	China	2011	Xinan
JX682774	A	China	2011	Xinan
JX682773	A	China	2011	Xinan
JX682772	A	China	2011	Xinan
JX682771	A	China	2011	Xinan
JX682770	A	China	2011	Xinan
JX682769	A	China	2011	Xinan
JX682768	A	China	2011	Xinan
JX682767	A	China	2011	Xinan
JX682766	A	China	2011	Xinan
JX682765	A	China	2011	Xinan
JX682764	A	China	2011	Xinan
JX682763	A	China	2011	Xinan
JX682762	A	China	2011	Xinan
JX682761	A	China	2011	Xinan
JX682760	A	China	2011	Xinan
JX682759	A	China	2011	Xinan
JX682758	A	China	2011	Xinan
JX682757	A	China	2011	Xinan
JX682756	A	China	2011	Xinan
JX682755	A	China	2011	Xinan
JX682754	A	China	2011	Xinan
JX682753	A	China	2011	Xinan
JX682752	A	China	2011	Xinan
JX682751	A	China	2011	Xinan
JX682750	A	China	2010	Xinan
JX682749	A	China	2010	Xinan
JX682748	A	China	2010	Xinan
JX682747	A	China	2010	Xinan
JX682746	A	China	2010	Xinan
JX682745	A	China	2010	Xinan
JX682744	A	China	2010	Xinan
JX682743	A	China	2010	Xinan
JX682742	A	China	2010	Xinan
JX682741	A	China	2010	Xinan
JX682740	A	China	2010	Xinan
JX682739	A	China	2012	Xinan
JX682738	A	China	2012	Xinan
JX682737	A	China	2012	Xinan
JX682736	A	China	2012	Xinan
JX682735	A	China	2012	Xinan
JX682734	A	China	2012	Xinan
JX682733	A	China	2012	Xinan
JX682732	A	China	2012	Xinan
JX682731	A	China	2011	Xinan
JX682730	A	China	2011	Xinan
JX682729	A	China	2011	Xinan
JX682728	A	China	2011	Xinan
JX682727	A	China	2011	Xinan
JX682726	A	China	2011	Xinan
JX682725	A	China	2011	Xinan
JX682724	A	China	2011	Xinan
JX682723	A	China	2011	Xinan
JX682722	A	China	2011	Xinan
JX682721	A	China	2011	Xinan
JX682720	A	China	2011	Xinan
JX682719	A	China	2011	Xinan
JX682718	A	China	2012	Xinan
JX682717	A	China	2012	Xinan
JX682716	A	China	2012	Xinan
JX682715	A	China	2012	Xinan
AY198177	A	China	2003	Huabei
AY198176	A	China	2003	Huabei
AY198175	A	China	2003	Huabei
JX198138	A	Australia	1961	N/P
AB848366	A	Philippines	2012	N/P
AB848367	A	Philippines	2012	N/P
AB848368	A	Philippines	2013	N/P
AB848374	A	Philippines	2013	N/P
AB848372	A	Philippines	2012	N/P
AB848371	A	Philippines	2012	N/P
AB848370	A	Philippines	2012	N/P
AB848369	A	Philippines	2013	N/P
AB848373	A	Philippines	2013	N/P
KC618410	A	Italy	2009	N/P
KC618408	A	Italy	2007	N/P
KC618409	A	Italy	2007	N/P
JX171066	A	Italy	2009	N/P
JX171067	A	Italy	2009	N/P
JF714709	A	Saudi Arabia	2008	N/P
JX015479	A	Netherlands	2011	N/P
KJ939941	A	Vietnam	2010	N/P
KJ939945	A	Vietnam	2010	N/P
KJ939958	A	Vietnam	2010	N/P
KJ939951	A	Vietnam	2010	N/P
KJ939968	A	Vietnam	2010	N/P
KJ939950	A	Vietnam	2010	N/P
KJ939960	A	Vietnam	2010	N/P
KJ939959	A	Vietnam	2010	N/P
KJ939962	A	Vietnam	2010	N/P
KJ939964	A	Vietnam	2010	N/P
KJ939949	A	Vietnam	2010	N/P
KJ939956	A	Vietnam	2010	N/P
KJ939957	A	Vietnam	2010	N/P
KJ939944	A	Vietnam	2010	N/P
KJ939963	A	Vietnam	2010	N/P
KJ939969	A	Vietnam	2010	N/P
KJ939946	A	Vietnam	2010	N/P
KJ939953	A	Vietnam	2010	N/P
KJ939967	A	Vietnam	2010	N/P
KJ939942	A	Vietnam	2010	N/P
KJ939952	A	Vietnam	2009	N/P
JX015482	A	Belgium	2006	N/P
JX015484	A	Netherlands	2007	N/P
JX015492	A	Netherlands	2007	N/P
JX015489	A	Netherlands	2007	N/P
JX015491	A	Netherlands	2007	N/P
JX015493	A	Netherlands	2008	N/P
JX015490	A	Netherlands	2007	N/P
JX015483	A	Netherlands	2008	N/P
JX015494	A	Netherlands	2008	N/P
KJ939935	A	Vietnam	2009	N/P
KJ939937	A	Vietnam	2009	N/P
KJ939938	A	Vietnam	2009	N/P
KJ939936	A	Vietnam	2009	N/P
KJ939939	A	Vietnam	2009	N/P
KJ939940	A	Vietnam	2009	N/P
JX015496	A	Netherlands	2008	N/P
KJ939965	A	Vietnam	2010	N/P
JX015498	A	Netherlands	2008	N/P
KJ939947	A	Vietnam	2010	N/P
KJ939966	A	Vietnam	2010	N/P
JX015495	A	Netherlands	2008	N/P
KJ939955	A	Vietnam	2010	N/P
KJ939970	A	Vietnam	2010	N/P
KJ939961	A	Vietnam	2010	N/P
JX015481	A	Belgium	2009	N/P
JX015497	A	Belgium	2008	N/P
JX015499	A	Belgium	2008	N/P
JF714710	A	Saudi Arabia	2009	N/P
JX198107	A	USA	2005	N/P
JX198108	A	USA	2005	N/P
JX198120	A	USA	2004	N/P
JX198110	A	USA	2005	N/P
JQ901447	A	Netherlands	2011	N/P
JQ901457	A	Netherlands	2003	N/P
JQ901458	A	Netherlands	2003	N/P
JX015486	A	Netherlands	2005	N/P
JX198126	A	USA	2004	N/P
JQ901452	A	Netherlands	2001	N/P
JQ901453	A	Netherlands	2002	N/P
JX015480	A	Netherlands	2007	N/P
JX198128	A	USA	2004	N/P
JX198134	A	USA	2005	N/P
JX198131	A	USA	2005	N/P
JX198105	A	USA	2005	N/P
GU591760	A	USA	2003-2004	N/P
GU591769	A	USA	2004-2005	N/P
GU591770	A	USA	2004-2005	N/P
GU591758	A	USA	2003-2004	N/P
GU591762	A	USA	2003-2004	N/P
GU591766	A	USA	2005-2006	N/P
GU591761	A	USA	2003-2004	N/P
GU591763	A	USA	2004-2005	N/P
GU591764	A	USA	2005-2006	N/P
GU591765	A	USA	2003-2004	N/P
GU591771	A	USA	2004-2005	N/P
JQ901448	A	Netherlands	2001	N/P
JQ901449	A	Netherlands	2001	N/P
JQ901456	A	Netherlands	2003	N/P
JQ901450	A	Netherlands	2001	N/P
JX015487	A	Netherlands	2006	N/P
JQ901455	A	Netherlands	2002	N/P
JQ901451	A	Netherlands	2001	N/P
JQ901454	A	Netherlands	2002	N/P
JX015485	A	Netherlands	2005	N/P
JX015488	A	Netherlands	2006	N/P
GU591759	A	USA	2003-2004	N/P
KJ939943	A	Vietnam	2010	N/P
KJ939948	A	Vietnam	2010	N/P
KJ939954	A	Vietnam	2010	N/P
JX198106	A	USA	2005	N/P
JX198122	A	USA	2004	N/P
JX198111	A	USA	2005	N/P
JX198117	A	USA	2004	N/P
JX198121	A	USA	2004	N/P
JX198123	A	USA	2004	N/P
KC618407	A	Italy	2007	N/P
JX198124	A	USA	2004	N/P
JX198130	A	USA	2004	N/P
JX198119	A	USA	2004	N/P
JX198109	A	USA	2005	N/P
JX198125	A	USA	2004	N/P
JX198129	A	USA	2004	N/P
JX198127	A	USA	2004	N/P
JX198114	A	USA	1991	N/P
JX198115	A	USA	1991	N/P
JX198116	A	USA	1993	N/P
JX198135	A	USA	1994	N/P
JX198139	A	USA	1994	N/P
JX198118	A	USA	2004	N/P
JX198133	A	USA	2005	N/P
GU591767	A	USA	2003-2004	N/P
GU591768	A	USA	2004-2005	N/P
FJ948820	A	Netherlands	1999	N/P
JX198132	A	USA	2005	N/P
JX198136	A	USA	1961	N/P
JX198137	A	USA	1987	N/P
JX198113	A	USA	1987	N/P
KJ155694	A	Australia	1961	N/P
JF920069	A	USA	2006-2007	N/P
JX198112	A	USA	1956	N/P
KJ723461	A	USA	1986	N/P
KJ723467	A	USA	1986	N/P
KJ723475	A	USA	1986	N/P
KU316120	A	USA	1985	N/P
KU316152	A	USA	1985	N/P
KU316169	A	USA	1985	N/P
KU316154	A	USA	1985	N/P
KU316160	A	USA	1986	N/P
KJ723478	A	USA	1982	N/P
KU316146	A	USA	1983	N/P
KU316106	A	USA	1977	N/P
KU316140	A	USA	1978	N/P
KU316155	A	USA	1978	N/P
KU316168	A	USA	1977	N/P
KU316103	A	USA	1983	N/P
KJ723491	A	USA	1988	N/P
KP258695	A	USA	1988	N/P
KP258719	A	USA	1988	N/P
KP258730	A	USA	1987	N/P
KU316162	A	USA	1988	N/P
KU316153	A	USA	1988	N/P
KU316165	A	USA	1987	N/P
KP258729	A	USA	1990	N/P
KP258741	A	USA	1990	N/P
KU316174	A	USA	1987	N/P
KP258717	A	USA	1994	N/P
KP258744	A	USA	1995	N/P
KU316107	A	USA	1995	N/P
KU316164	A	USA	1995	N/P
KU316099	A	USA	1997	N/P
KU316123	A	USA	1997	N/P
KJ723474	A	USA	1989	N/P
KJ723489	A	USA	1990	N/P
KU316109	A	USA	1992	N/P
KU316124	A	USA	1992	N/P
KU316119	A	USA	1989	N/P
KU316112	A	USA	1980	N/P
KU316171	A	USA	1977	N/P
KJ672424	A	USA	2012	N/P
JX627336	A	South Korea	2011	N/P
KC731482	A	India	2011	N/P
KC731483	A	India	2011	N/P
KF530269	A	USA	2009	N/P
KF826849	A	USA	2010	N/P
KJ672426	A	USA	2013	N/P
KJ672431	A	USA	2012	N/P
KJ672443	A	USA	2013	N/P
KJ672456	A	USA	2012	N/P
KJ672460	A	USA	2013	N/P
KJ672455	A	USA	2012	N/P
KJ672439	A	USA	2012	N/P
KJ672450	A	USA	2013	N/P
KJ672463	A	USA	2013	N/P
KJ672434	A	USA	2013	N/P
KU950563	A	USA	2012	N/P
KU950632	A	USA	2012	N/P
KU950554	A	USA	2012	N/P
KJ672478	A	USA	2013	N/P
KJ672446	A	USA	2012	N/P
KJ672453	A	USA	2013	N/P
KJ672427	A	USA	2012	N/P
KJ672482	A	USA	2012	N/P
KJ672484	A	USA	2012	N/P
KJ672435	A	USA	2012	N/P
KJ672477	A	USA	2012	N/P
KM042381	A	USA	2013	N/P
KU950528	A	USA	2013	N/P
KU950545	A	USA	2012	N/P
KJ672442	A	USA	2013	N/P
KM042384	A	USA	2013	N/P
KM042385	A	USA	2013	N/P
KU950469	A	USA	2012	N/P
KU950522	A	USA	2012	N/P
KU950579	A	USA	2012	N/P
KU950546	A	USA	2012	N/P
KU950646	A	USA	2012	N/P
KU950595	A	USA	2012	N/P
KU950529	A	USA	2012	N/P
KU950649	A	USA	2012	N/P
KU950536	A	USA	2012	N/P
KU950541	A	USA	2013	N/P
KU950624	A	USA	2013	N/P
KU950620	A	USA	2012	N/P
KU950507	A	USA	2012	N/P
KU950498	A	USA	2012	N/P
KU950645	A	USA	2013	N/P
KU950658	A	USA	2012	N/P
KU950538	A	USA	2012	N/P
KU950634	A	USA	2012	N/P
KU950667	A	USA	2012	N/P
KJ627374	A	USA	2011	N/P
KJ672436	A	USA	2012	N/P
KJ672459	A	USA	2013	N/P
KU950661	A	USA	2012	N/P
KU950652	A	USA	2012	N/P
KP663728	A	South Korea	2012	N/P
KJ627264	A	Peru	2012	N/P
KU950502	A	USA	2012	N/P
KJ672458	A	USA	2013	N/P
KU950556	A	USA	2012	N/P
KU950655	A	USA	2012	N/P
KJ672465	A	USA	2012	N/P
KM042392	A	USA	2013	N/P
KJ672449	A	USA	2012	N/P
KU950557	A	USA	2012	N/P
KU950570	A	USA	2012	N/P
KU950664	A	USA	2012	N/P
KU950550	A	USA	2012	N/P
KU950531	A	USA	2013	N/P
KJ672432	A	USA	2013	N/P
KJ672448	A	USA	2013	N/P
KU950615	A	USA	2012	N/P
KU950631	A	USA	2012	N/P
KJ672429	A	USA	2013	N/P
KJ672454	A	USA	2013	N/P
KU950617	A	USA	2012	N/P
KJ672444	A	USA	2012	N/P
KJ672468	A	USA	2012	N/P
KJ672467	A	USA	2013	N/P
KU950475	A	USA	2012	N/P
KU950654	A	USA	2012	N/P
KU950493	A	USA	2012	N/P
KU950653	A	USA	2012	N/P
KU950612	A	USA	2012	N/P
KU950671	A	USA	2012	N/P
KU950694	A	USA	2012	N/P
KU950696	A	USA	2012	N/P
KU950626	A	USA	2013	N/P
KU950483	A	USA	2013	N/P
KJ672440	A	USA	2012	N/P
KJ672441	A	USA	2013	N/P
KU950592	A	USA	2012	N/P
KU950692	A	USA	2012	N/P
KU950567	A	USA	2012	N/P
KJ672451	A	USA	2012	N/P
KJ672466	A	USA	2012	N/P
KJ672470	A	USA	2012	N/P
KJ672461	A	USA	2012	N/P
KJ672452	A	USA	2013	N/P
KM042383	A	USA	2012	N/P
KJ672464	A	USA	2012	N/P
KU950485	A	USA	2012	N/P
KU950511	A	USA	2012	N/P
KU950660	A	USA	2012	N/P
KU950674	A	USA	2012	N/P
KU950680	A	USA	2012	N/P
KU950572	A	USA	2012	N/P
KU950509	A	USA	2012	N/P
KU950474	A	USA	2012	N/P
KM042386	A	USA	2013	N/P
KU950480	A	USA	2012	N/P
KJ672480	A	USA	2013	N/P
KJ672469	A	USA	2013	N/P
KM042388	A	USA	2013	N/P
KJ672475	A	USA	2013	N/P
KM042390	A	USA	2013	N/P
KU950524	A	USA	2012	N/P
KU950492	A	USA	2012	N/P
KU839637	A	USA	2014	N/P
KU950627	A	USA	2013	N/P
KU950596	A	USA	2013	N/P
KU950513	A	USA	2012	N/P
KM042389	A	USA	2012	N/P
KU950642	A	USA	2012	N/P
KJ672428	A	USA	2013	N/P
KU950521	A	USA	2012	N/P
KU839624	A	USA	2013	N/P
KU839626	A	USA	2013	N/P
KU839639	A	USA	2013	N/P
KU839630	A	USA	2014	N/P
KU839631	A	USA	2013	N/P
KU950491	A	USA	2013	N/P
KU950455	A	USA	2013	N/P
KU950456	A	USA	2013	N/P
KU950590	A	USA	2013	N/P
KU950683	A	USA	2013	N/P
KU950698	A	USA	2013	N/P
KU950638	A	USA	2013	N/P
KU950639	A	USA	2013	N/P
KU950650	A	USA	2013	N/P
KU950641	A	USA	2013	N/P
KU950566	A	USA	2013	N/P
KU950464	A	USA	2014	N/P
KU950519	A	USA	2013	N/P
KU950549	A	USA	2013	N/P
KU950623	A	USA	2013	N/P
KU950505	A	USA	2013	N/P
KU950544	A	USA	2013	N/P
KU950518	A	USA	2013	N/P
KU950460	A	USA	2013	N/P
KU950644	A	USA	2013	N/P
KU950527	A	USA	2013	N/P
KM042382	A	USA	2013	N/P
KU950598	A	USA	2013	N/P
KU950470	A	USA	2013	N/P
KU950472	A	USA	2013	N/P
KU950608	A	USA	2013	N/P
KJ672433	A	USA	2013	N/P
KU950673	A	USA	2012	N/P
KU950459	A	USA	2013	N/P
KU950523	A	USA	2014	N/P
KU950540	A	USA	2013	N/P
KU950583	A	USA	2013	N/P
KU950685	A	USA	2013	N/P
KU950560	A	USA	2013	N/P
KU950486	A	USA	2012	N/P
KU950677	A	USA	2012	N/P
KJ672472	A	USA	2012	N/P
KU950651	A	USA	2012	N/P
KU950643	A	USA	2012	N/P
KJ672437	A	USA	2013	N/P
KM042391	A	USA	2013	N/P
KU950670	A	USA	2012	N/P
KJ672457	A	USA	2013	N/P
KU950594	A	USA	2013	N/P
KU950636	A	USA	2012	N/P
KU950628	A	USA	2013	N/P
KU950581	A	USA	2012	N/P
KU950499	A	USA	2013	N/P
KU950520	A	USA	2013	N/P
KU950537	A	USA	2014	N/P
KU950686	A	USA	2014	N/P
KU950506	A	USA	2013	N/P
KU950629	A	USA	2013	N/P
KU950610	A	USA	2013	N/P
KJ672471	A	USA	2013	N/P
KU950666	A	USA	2013	N/P
JF920054	A	USA	2010	N/P
KF826831	A	Germany	2009	N/P
KP317926	A	Kenya	2007	N/P
KF826856	A	Italy	2009	N/P
KP317920	A	Kenya	2010	N/P
KP317921	A	Kenya	2010	N/P
KP317936	A	Kenya	2010	N/P
KX510136	A	Kenya	2010	N/P
KX510163	A	Kenya	2010	N/P
KX510172	A	Kenya	2010	N/P
KX510228	A	Kenya	2010	N/P
KX510155	A	Kenya	2010	N/P
KX510139	A	Kenya	2010	N/P
KX510140	A	Kenya	2010	N/P
KX510156	A	Kenya	2010	N/P
KX510158	A	Kenya	2010	N/P
KX510166	A	Kenya	2010	N/P
KX510187	A	Kenya	2010	N/P
KX510206	A	Kenya	2010	N/P
KX510207	A	Kenya	2010	N/P
KX510212	A	Kenya	2010	N/P
KX510236	A	Kenya	2010	N/P
KX510209	A	Kenya	2010	N/P
KX510219	A	Kenya	2010	N/P
KX510249	A	Kenya	2010	N/P
KX510255	A	Kenya	2010	N/P
KX510142	A	Kenya	2010	N/P
KX510180	A	Kenya	2010	N/P
KX510137	A	Kenya	2010	N/P
KX510162	A	Kenya	2010	N/P
KX510138	A	Kenya	2010	N/P
KX510171	A	Kenya	2010	N/P
KX510191	A	Kenya	2010	N/P
KX510217	A	Kenya	2010	N/P
KX510225	A	Kenya	2010	N/P
KX510239	A	Kenya	2010	N/P
KX510198	A	Kenya	2010	N/P
KX510237	A	Kenya	2010	N/P
KX510168	A	Kenya	2010	N/P
KX510151	A	Kenya	2010	N/P
KX510260	A	Kenya	2010	N/P
KX510141	A	Kenya	2010	N/P
KX510146	A	Kenya	2010	N/P
KX510218	A	Kenya	2010	N/P
KX510247	A	Kenya	2010	N/P
KX510231	A	Kenya	2010	N/P
KX510178	A	Kenya	2010	N/P
KX510157	A	Kenya	2010	N/P
KX510165	A	Kenya	2010	N/P
KX510235	A	Kenya	2010	N/P
KX510205	A	Kenya	2010	N/P
KX510144	A	Kenya	2010	N/P
KX510147	A	Kenya	2010	N/P
KX510167	A	Kenya	2010	N/P
KX510173	A	Kenya	2010	N/P
KX510177	A	Kenya	2010	N/P
KX510183	A	Kenya	2010	N/P
KX510186	A	Kenya	2010	N/P
KX510195	A	Kenya	2010	N/P
KX510196	A	Kenya	2010	N/P
KX510210	A	Kenya	2010	N/P
KX510211	A	Kenya	2010	N/P
KX510241	A	Kenya	2010	N/P
KX510242	A	Kenya	2010	N/P
KX510254	A	Kenya	2010	N/P
KX510262	A	Kenya	2010	N/P
KX510150	A	Kenya	2010	N/P
KX510257	A	Kenya	2010	N/P
KX510240	A	Kenya	2010	N/P
KX510148	A	Kenya	2010	N/P
KX510170	A	Kenya	2010	N/P
KX510227	A	Kenya	2010	N/P
KX510230	A	Kenya	2010	N/P
KX510250	A	Kenya	2010	N/P
KX510264	A	Kenya	2010	N/P
KX510253	A	Kenya	2010	N/P
KX510161	A	Kenya	2010	N/P
KX510190	A	Kenya	2010	N/P
KX510222	A	Kenya	2010	N/P
KX510243	A	Kenya	2010	N/P
KX510201	A	Kenya	2010	N/P
KX510261	A	Kenya	2010	N/P
KP317955	A	Kenya	2010	N/P
KX510182	A	Kenya	2010	N/P
KX510226	A	Kenya	2010	N/P
KX510197	A	Kenya	2010	N/P
KX510244	A	Kenya	2010	N/P
KX510143	A	Kenya	2010	N/P
KX510153	A	Kenya	2010	N/P
KX510164	A	Kenya	2010	N/P
KX510179	A	Kenya	2010	N/P
KX510185	A	Kenya	2010	N/P
KX510188	A	Kenya	2010	N/P
KX510194	A	Kenya	2010	N/P
KX510229	A	Kenya	2010	N/P
KX510238	A	Kenya	2010	N/P
KX510252	A	Kenya	2010	N/P
KX510258	A	Kenya	2010	N/P
KX510263	A	Kenya	2010	N/P
KX510145	A	Kenya	2010	N/P
KX510154	A	Kenya	2010	N/P
KX510199	A	Kenya	2010	N/P
KX510234	A	Kenya	2010	N/P
KX510246	A	Kenya	2010	N/P
KX510223	A	Kenya	2010	N/P
KX510259	A	Kenya	2010	N/P
KX510175	A	Kenya	2010	N/P
KX510213	A	Kenya	2010	N/P
KX510149	A	Kenya	2010	N/P
KX510176	A	Kenya	2010	N/P
KX510159	A	Kenya	2010	N/P
KX510214	A	Kenya	2010	N/P
KX510184	A	Kenya	2010	N/P
KX510160	A	Kenya	2010	N/P
KX510174	A	Kenya	2010	N/P
KX510189	A	Kenya	2010	N/P
KX510200	A	Kenya	2010	N/P
KX510202	A	Kenya	2010	N/P
KX510208	A	Kenya	2010	N/P
KX510215	A	Kenya	2010	N/P
KX510220	A	Kenya	2010	N/P
KX510245	A	Kenya	2010	N/P
KX510251	A	Kenya	2010	N/P
KX510193	A	Kenya	2010	N/P
KX510224	A	Kenya	2010	N/P
KP317951	A	Kenya	2011	N/P
KP317953	A	Kenya	2011	N/P
KJ627245	A	Peru	2010	N/P
KJ627301	A	Peru	2010	N/P
KJ627268	A	Peru	2010	N/P
KJ627309	A	Peru	2010	N/P
KJ627261	A	Peru	2010	N/P
KJ627256	A	Peru	2009	N/P
KJ627365	A	Peru	2010	N/P
KJ627372	A	Peru	2010	N/P
KJ627253	A	Peru	2009	N/P
KJ627279	A	Peru	2010	N/P
KJ627367	A	Peru	2010	N/P
KJ627250	A	Peru	2010	N/P
KJ627252	A	Peru	2010	N/P
KJ627283	A	Peru	2010	N/P
KJ627295	A	Peru	2010	N/P
KJ627326	A	Peru	2010	N/P
KJ627346	A	Peru	2010	N/P
KJ627355	A	Peru	2010	N/P
KJ627287	A	Peru	2010	N/P
KJ627297	A	Peru	2010	N/P
KJ627351	A	Peru	2011	N/P
KJ627312	A	Peru	2010	N/P
KJ627320	A	Peru	2010	N/P
KJ627370	A	Peru	2011	N/P
KJ627272	A	Peru	2009	N/P
KJ627291	A	Peru	2009	N/P
KJ627373	A	Peru	2009	N/P
KJ627306	A	Peru	2009	N/P
KJ627360	A	Peru	2009	N/P
KJ627315	A	Peru	2009	N/P
KJ627318	A	Peru	2009	N/P
KJ627286	A	Peru	2009	N/P
KJ627350	A	Peru	2009	N/P
KJ627294	A	Peru	2010	N/P
KJ627319	A	Peru	2009	N/P
KJ627344	A	Peru	2009	N/P
KJ627246	A	Peru	2009	N/P
KJ627300	A	Peru	2009	N/P
KJ627322	A	Peru	2009	N/P
KJ627349	A	Peru	2009	N/P
KJ627304	A	Peru	2009	N/P
KJ627303	A	Peru	2010	N/P
KJ627308	A	Peru	2010	N/P
KJ627343	A	Peru	2010	N/P
KJ627356	A	Peru	2010	N/P
KX510181	A	Kenya	2010	N/P
KF826833	A	Peru	2009	N/P
KF826855	A	Peru	2009	N/P
KJ627258	A	Peru	2010	N/P
KJ627263	A	Peru	2010	N/P
KJ627334	A	Peru	2010	N/P
KJ627269	A	Peru	2010	N/P
KJ627273	A	Peru	2010	N/P
KJ627296	A	Peru	2010	N/P
KJ627345	A	Peru	2010	N/P
KJ627357	A	Peru	2010	N/P
KJ627292	A	Peru	2010	N/P
KJ627371	A	Peru	2010	N/P
KJ627270	A	Peru	2010	N/P
KJ627298	A	Peru	2010	N/P
KJ627313	A	Peru	2010	N/P
KJ627329	A	Peru	2010	N/P
KJ627325	A	Peru	2010	N/P
KJ627307	A	Peru	2010	N/P
KJ627358	A	Peru	2010	N/P
KJ627333	A	Peru	2010	N/P
KJ627267	A	Peru	2010	N/P
KJ627275	A	Peru	2010	N/P
KF826817	A	Mexico	2009	N/P
KJ627259	A	Peru	2011	N/P
KJ627316	A	Peru	2010	N/P
KF826838	A	Argentina	2006	N/P
KJ627257	A	Peru	2009	N/P
KJ627290	A	Peru	2009	N/P
KJ627335	A	Peru	2009	N/P
KJ627337	A	Peru	2009	N/P
KJ627271	A	Peru	2009	N/P
KJ627328	A	Peru	2010	N/P
KF826830	A	Germany	2009	N/P
KF530261	A	Germany	2008	N/P
JF920046	A	USA	2007	N/P
JF920048	A	USA	2007	N/P
JF920049	A	USA	2007	N/P
JF920050	A	USA	2008/2009	N/P
JF920047	A	USA	2008	N/P
JF920051	A	USA	2007	N/P
KP860084	A	Netherlands	2007	N/P
KF826821	A	USA	2007	N/P
KF826840	A	Mexico	2007	N/P
KJ627266	A	Peru	2009	N/P
KJ627288	A	Peru	2009	N/P
KJ627274	A	Peru	2009	N/P
KJ627362	A	Peru	2009	N/P
KJ627282	A	Peru	2009	N/P
KJ627281	A	Peru	2009	N/P
KJ627369	A	Peru	2009	N/P
KJ627354	A	Peru	2009	N/P
KJ627338	A	Peru	2009	N/P
KJ627293	A	Peru	2009	N/P
KJ939971	A	Vietnam	2010	N/P
KP317916	A	Kenya	2010	N/P
KP317935	A	Kenya	2010	N/P
JX069802	A	USA	1998	N/P
JX069803	A	USA	2000	N/P
KF826823	A	USA	1998	N/P
KF826824	A	USA	1998	N/P
KP258727	A	USA	1997	N/P
KU316180	A	USA	1998	N/P
KJ723462	A	USA	1992	N/P
KJ723465	A	USA	1992	N/P
KP258711	A	USA	1992	N/P
KJ723487	A	USA	1993	N/P
KP258722	A	USA	1993	N/P
KP258740	A	USA	1993	N/P
KU316161	A	USA	1993	N/P
KJ723490	A	USA	1992	N/P
KP258728	A	USA	1992	N/P
KP258732	A	USA	1991	N/P
KU316104	A	USA	1991	N/P
KP258710	A	USA	1991	N/P
KJ723473	A	USA	1990	N/P
KP258701	A	USA	1994	N/P
KU316176	A	USA	1990	N/P
KP258707	A	USA	1995	N/P
KU316170	A	USA	1995	N/P
KU316096	A	USA	1996	N/P
KU316145	A	USA	1996	N/P
KP258703	A	USA	1997	N/P
KP258726	A	USA	1996	N/P
KU316121	A	USA	1992	N/P
KF826847	A	Australia	2007	N/P
JF920058	A	USA	2006-2007	N/P
KF530268	A	Mexico	2007	N/P
KF826816	A	Mexico	2005	N/P
KF826836	A	Mexico	2006	N/P
KF826837	A	Mexico	2006	N/P
KF826841	A	Argentina	2007	N/P
KF826850	A	USA	2008	N/P
KF826846	A	Argentina	2008	N/P
KF826852	A	USA	2007	N/P
KF826826	A	Mexico	2004	N/P
KF826828	A	Argentina	2004	N/P
KF826827	A	Argentina	2004	N/P
KF973319	A	USA	2002	N/P
KF973324	A	USA	2002	N/P
KF973327	A	USA	2002	N/P
KF973332	A	USA	2002	N/P
KF973320	A	USA	2002	N/P
KF973323	A	USA	2002	N/P
KF973321	A	USA	2002	N/P
KF973322	A	USA	2002	N/P
KF973333	A	USA	2002	N/P
KF973325	A	USA	2002	N/P
KF973329	A	USA	2002	N/P
KF973330	A	USA	2002	N/P
KF973328	A	USA	2002	N/P
KF973326	A	USA	2002	N/P
KF973336	A	USA	2002	N/P
KF973331	A	USA	2002	N/P
KF973334	A	USA	2002	N/P
KF973335	A	USA	2002	N/P
KF973338	A	USA	2002	N/P
KF973339	A	USA	2002	N/P
KF973340	A	USA	2002	N/P
KP317949	A	kenya	2003	N/P
KP317956	A	kenya	2004	N/P
KJ672447	A	USA	2013	N/P
KU950473	A	USA	2012	N/P
KJ672474	A	USA	2012	N/P
KJ672479	A	USA	2013	N/P
KU950501	A	USA	2013	N/P
KU950564	A	USA	2012	N/P
KU950479	A	USA	2012	N/P
KU950487	A	USA	2012	N/P
KJ672462	A	USA	2013	N/P
KU950616	A	USA	2012	N/P
KJ672483	A	USA	2013	N/P
KU950609	A	USA	2012	N/P
KF826832	A	Italy	2009	N/P
KF530260	A	Argentina	2005	N/P
KF826854	A	Italy	2009	N/P
KP258699	A	USA	1985	N/P
KU316133	A	USA	1990	N/P
JF920057	A	USA	1998	N/P
JX069799	A	USA	2001	N/P
KP856968	A	USA	1998	N/P
KU316141	A	USA	1998	N/P
KU316091	A	USA	1998	N/P
KJ627248	A	Peru	2009	N/P
KJ627276	A	Peru	2009	N/P
KJ627284	A	Peru	2009	N/P
KJ627289	A	Peru	2009	N/P
KJ627339	A	Peru	2009	N/P
KJ627314	A	Peru	2009	N/P
KJ627321	A	Peru	2009	N/P
KJ627324	A	Peru	2009	N/P
KJ627366	A	Peru	2009	N/P
KJ627327	A	Peru	2007	N/P
KJ627255	A	Peru	2009	N/P
KJ627311	A	Peru	2008	N/P
KJ627260	A	Peru	2008	N/P
KJ627336	A	Peru	2008	N/P
KJ627353	A	Peru	2008	N/P
KP317937	A	kenya	2007	N/P
KP317950	A	kenya	2009	N/P
KP317933	A	kenya	2008	N/P
KP317942	A	kenya	2006	N/P
KP317944	A	kenya	2006	N/P
JX069798	A	USA	2001	N/P
KP258697	A	USA	1994	N/P
KU316131	A	USA	1994	N/P
KU316139	A	USA	1994	N/P
KU316118	A	USA	1996	N/P
KF826848	A	Australia	2007	N/P
KJ627305	A	Peru	2007	N/P
KJ627352	A	Peru	2007	N/P
KJ627361	A	Peru	2007	N/P
KP258743	A	USA	1998	N/P
JF920065	A	USA	1998	N/P
JX069801	A	USA	1998	N/P
JX069800	A	USA	1997	N/P
KJ723464	A	USA	1989	N/P
KP258734	A	USA	1989	N/P
KJ723472	A	USA	1982	N/P
KU316166	A	USA	1977	N/P
KU316142	A	USA	1982	N/P
KU316148	A	USA	1984	N/P
KU316126	A	USA	1984	N/P
KP258700	A	USA	1985	N/P
KU316167	A	USA	1985	N/P
KU316110	A	USA	1984	N/P
KP258737	A	USA	1984	N/P
KU316092	A	USA	1991	N/P
KJ723492	A	USA	1990	N/P
KJ723483	A	USA	1984	N/P
KP258733	A	USA	1984	N/P
KU316098	A	USA	1984	N/P
KU316125	A	USA	1984	N/P
KU316138	A	USA	1987	N/P
KP258723	A	USA	1986	N/P
KJ723468	A	USA	1988	N/P
KP258715	A	USA	1988	N/P
KU316093	A	USA	1988	N/P
KP258696	A	USA	1986	N/P
KJ723486	A	USA	1979	N/P
KU316150	A	USA	1978	N/P
KP856969	A	USA	1979	N/P
KU316137	A	USA	1979	N/P
KU316178	A	USA	1979	N/P
KU316157	A	USA	1979	N/P
KU316149	A	USA	1977	N/P
KU316143	A	USA	1982	N/P
KJ723488	A	USA	1981	N/P
KP258709	A	USA	1981	N/P
KP258725	A	USA	1980	N/P
KU316090	A	USA	1981	N/P
KU316135	A	USA	1981	N/P
KP856967	A	USA	1981	N/P
KP258704	A	USA	1994	N/P
KU950573	A	USA	2006	N/P
KR350475	B	Mexico	2014	N/P
JQ736675	B	USA	2002	N/P
JX198147	B	USA	1993	N/P
JX198166	B	USA	1993	N/P
JX198140	B	USA	1992	N/P
JX198141	B	USA	1993	N/P
JX198169	B	USA	1993	N/P
JX198145	B	USA	1994	N/P
JX198158	B	USA	1993	N/P
JX198168	B	USA	1993	N/P
JX198163	B	USA	1993	N/P
JX198156	B	USA	1994	N/P
JX198146	B	USA	1993	N/P
JX198157	B	USA	1993	N/P
JX198160	B	USA	1993	N/P
JX198159	B	USA	1993	N/P
JX198164	B	USA	1993	N/P
JF714712	B	Saudi Arabia	2009	N/P
JX576739	B	Netherlands	2009	N/P
KJ939926	B	Viet Nam	2010	N/P
JX576742	B	Netherlands	2009	N/P
JQ582844	B	USA	2002	N/P
JX576758	B	Netherlands	2005	N/P
JX576762	B	Netherlands	2002	N/P
JX576761	B	Netherlands	2002	N/P
JX171068	B	Italy	2009	N/P
JX171072	B	Italy	2008	N/P
JX171069	B	Italy	2009	N/P
JX171070	B	Italy	2009	N/P
JX171071	B	Italy	2009	N/P
JX171073	B	Italy	2009	N/P
JX198151	B	USA	2005	N/P
JX198153	B	USA	2004	N/P
JX198154	B	USA	2004	N/P
JX198152	B	USA	2004	N/P
JX576729	B	Belgium	2008	N/P
JX576746	B	Netherlands	2008	N/P
JX576731	B	Belgium	2008	N/P
JX576730	B	Belgium	2008	N/P
JX576732	B	Belgium	2006	N/P
JX576744	B	Netherlands	2008	N/P
JX576748	B	Netherlands	2007	N/P
JX576752	B	Netherlands	2006	N/P
JX576757	B	Netherlands	2005	N/P
JX576754	B	Netherlands	2005	N/P
JX576755	B	Netherlands	2005	N/P
JX576759	B	Netherlands	2003	N/P
JX576751	B	Netherlands	2007	N/P
JX576753	B	Netherlands	2006	N/P
JX576745	B	Netherlands	2008	N/P
JX576756	B	Netherlands	2005	N/P
JX576740	B	Netherlands	2009	N/P
JX576743	B	Netherlands	2009	N/P
JX576750	B	Netherlands	2007	N/P
JX576733	B	Netherlands	2012	N/P
JX576737	B	Netherlands	2010	N/P
JX576741	B	Netherlands	2009	N/P
JX576734	B	Netherlands	2012	N/P
JX576736	B	Netherlands	2012	N/P
JX576735	B	Netherlands	2012	N/P
JX576738	B	Netherlands	2010	N/P
KJ939928	B	Viet Nam	2010	N/P
KJ939921	B	Viet Nam	2009	N/P
KJ939925	B	Viet Nam	2009	N/P
KJ939923	B	Viet Nam	2009	N/P
KJ939924	B	Viet Nam	2009	N/P
KJ939934	B	Viet Nam	2010	N/P
KJ939931	B	Viet Nam	2009	N/P
KJ939927	B	Viet Nam	2010	N/P
KJ939932	B	Viet Nam	2010	N/P
KJ939920	B	Viet Nam	2009	N/P
JX576749	B	Netherlands	2007	N/P
JX576747	B	Netherlands	2008	N/P
KJ939929	B	Viet Nam	2010	N/P
KJ939933	B	Viet Nam	2010	N/P
JQ736679	B	USA	2011	N/P
KJ939930	B	Viet Nam	2010	N/P
KJ939919	B	Viet Nam	2009	N/P
KJ939922	B	Viet Nam	2009	N/P
JQ736673	B	USA	2002	N/P
JQ736680	B	USA	2002	N/P
JX198167	B	USA	1993	N/P
JQ582843	B	USA	2002	N/P
JQ736676	B	USA	2002	N/P
JQ736674	B	USA	2002	N/P
JQ736677	B	USA	2002	N/P
JX198161	B	USA	1993	N/P
JX198162	B	USA	1993	N/P
JX198144	B	USA	1994	N/P
JX198150	B	USA	2005	N/P
JX198155	B	USA	2004	N/P
JX198149	B	USA	2005	N/P
JQ736678	B	USA	2002	N/P
JX198148	B	USA	1993	N/P
JX576760	B	Netherlands	2003	N/P
JX198142	B	USA	1991	N/P
JX198165	B	USA	1993	N/P
JN032115	B	USA	2006-2007	N/P
JN032116	B	USA	2006-2008	N/P
JN032117	B	USA	2006-2009	N/P
JN032119	B	USA	2008-2009	N/P
JN032120	B	USA	2010	N/P
JX198143	B	USA	1962	N/P
KF530259	B	South Africa	2006	N/P
KF530262	B	Italy	2009	N/P
KF530266	B	Germany	2008	N/P
KF640637	B	United Kingdom	2005	N/P
KF826819	B	Italy	2009	N/P
KF826820	B	Italy	2009	N/P
KF826822	B	USA	2007	N/P
KF826825	B	Mexico	2004	N/P
KF826829	B	Mexico	2005	N/P
KF826834	B	Italy	2009	N/P
KF826835	B	Italy	2009	N/P
KF826839	B	Argentina	2006	N/P
KF826842	B	Argentina	2007	N/P
KF826843	B	Mexico	2008	N/P
KF826844	B	Mexico	2008	N/P
KF826845	B	Argentina	2008	N/P
KF826851	B	USA	2007	N/P
KF826853	B	Germany	2008	N/P
KF826857	B	Italy	2009	N/P
KF826858	B	Italy	2009	N/P
KF826859	B	Italy	2009	N/P
KF826860	B	Italy	2009	N/P
KJ627247	B	Peru	2011	N/P
KJ627249	B	Peru	2008	N/P
KJ627251	B	Peru	2012	N/P
KJ627254	B	Peru	2011	N/P
KJ627262	B	Peru	2012	N/P
KJ627277	B	Peru	2011	N/P
KJ627278	B	Peru	2010	N/P
KJ627280	B	Peru	2008	N/P
KJ627285	B	Peru	2011	N/P
KJ627299	B	Peru	2007	N/P
KJ627302	B	Peru	2008	N/P
KJ627310	B	Peru	2007	N/P
KJ627317	B	Peru	2007	N/P
KJ627330	B	Peru	2008	N/P
KJ627332	B	Peru	2011	N/P
KJ627340	B	Peru	2012	N/P
KJ627341	B	Peru	2011	N/P
KJ627342	B	Peru	2012	N/P
KJ627348	B	Peru	2011	N/P
KJ627359	B	Peru	2011	N/P
KJ627364	B	Peru	2011	N/P
KJ723460	B	USA	1991	N/P
KJ723463	B	USA	1987	N/P
KJ723466	B	USA	1993	N/P
KJ723469	B	USA	1987	N/P
KJ723470	B	USA	1991	N/P
KJ723476	B	USA	1987	N/P
KJ723477	B	USA	1991	N/P
KJ723479	B	USA	1983	N/P
KJ723480	B	USA	1991	N/P
KJ723481	B	USA	1985	N/P
KJ723482	B	USA	1989	N/P
KJ723484	B	USA	1993	N/P
KJ723485	B	USA	1984	N/P
KM042393	B	USA	2013	N/P
KP258698	B	USA	1991	N/P
KP258702	B	USA	1994	N/P
KP258705	B	USA	1995	N/P
KP258708	B	USA	1996	N/P
KP258712	B	USA	1979	N/P
KP258713	B	USA	1993	N/P
KP258714	B	USA	1986	N/P
KP258718	B	USA	1983	N/P
KP258720	B	USA	1990	N/P
KP258721	B	USA	1981	N/P
KP258724	B	USA	1997	N/P
KP258731	B	USA	1982	N/P
KP258735	B	USA	1987	N/P
KP258736	B	USA	1982	N/P
KP258738	B	USA	1980	N/P
KP258739	B	USA	1996	N/P
KP258742	B	USA	1994	N/P
KP258745	B	USA	1992	N/P
KP317917	B	Kenya	2006	N/P
KP317919	B	Kenya	2004	N/P
KP317922	B	Kenya	2012	N/P
KP317923	B	Kenya	2012	N/P
KP317925	B	Kenya	2004	N/P
KP317927	B	Kenya	2011	N/P
KP317928	B	Kenya	2011	N/P
KP317929	B	Kenya	2012	N/P
KP317930	B	Kenya	2003	N/P
KP317932	B	Kenya	2010	N/P
KP317934	B	Kenya	2012	N/P
KP317938	B	Kenya	2009	N/P
KP317939	B	Kenya	2002	N/P
KP317941	B	Kenya	2010	N/P
KP317945	B	Kenya	2011	N/P
KP317946	B	Kenya	2012	N/P
KP317952	B	Kenya	2010	N/P
KP317954	B	Kenya	2004	N/P
KP663729	B	South Korea	2014	N/P
KP663730	B	South Korea	2014	N/P
KP856961	B	USA	1989	N/P
KP856963	B	USA	1980	N/P
KP856965	B	USA	1989	N/P
KP856966	B	USA	1998	N/P
KU316094	B	USA	1989	N/P
KU316095	B	USA	1979	N/P
KU316097	B	USA	1978	N/P
KU316100	B	USA	1994	N/P
KU316101	B	USA	1982	N/P
KU316102	B	USA	1982	N/P
KU316105	B	USA	1998	N/P
KU316108	B	USA	1987	N/P
KU316111	B	USA	1992	N/P
KU316113	B	USA	1989	N/P
KU316114	B	USA	1993	N/P
KU316115	B	USA	1980	N/P
KU316116	B	USA	1977	N/P
KU316117	B	USA	1995	N/P
KU316122	B	USA	1980	N/P
KU316127	B	USA	1991	N/P
KU316128	B	USA	1995	N/P
KU316129	B	USA	1987	N/P
KU316130	B	USA	1985	N/P
KU316132	B	USA	1991	N/P
KU316134	B	USA	1994	N/P
KU316136	B	USA	1987	N/P
KU316144	B	USA	1991	N/P
KU316147	B	USA	1979	N/P
KU316151	B	USA	1986	N/P
KU316156	B	USA	1989	N/P
KU316158	B	USA	1996	N/P
KU316159	B	USA	1997	N/P
KU316163	B	USA	1993	N/P
KU316172	B	USA	1997	N/P
KU316173	B	USA	1984	N/P
KU316175	B	USA	1985	N/P
KU316177	B	USA	1982	N/P
KU316179	B	USA	1994	N/P
KU316181	B	USA	1990	N/P
KU316182	B	USA	1990	N/P
KU839623	B	USA	2013	N/P
KU839625	B	USA	2014	N/P
KU839627	B	USA	2014	N/P
KU839628	B	USA	2013	N/P
KU839629	B	USA	2013	N/P
KU839632	B	USA	2013	N/P
KU839633	B	USA	2014	N/P
KU839634	B	USA	2013	N/P
KU839635	B	USA	2013	N/P
KU839636	B	USA	2013	N/P
KU839638	B	USA	2013	N/P
KU839640	B	USA	2013	N/P
KU839641	B	USA	2014	N/P
KU950457	B	USA	2005	N/P
KU950458	B	USA	2013	N/P
KU950461	B	USA	2013	N/P
KU950462	B	USA	2013	N/P
KU950463	B	USA	2013	N/P
KU950465	B	USA	2013	N/P
KU950466	B	USA	2013	N/P
KU950467	B	USA	2014	N/P
KU950471	B	USA	2013	N/P
KU950476	B	USA	2013	N/P
KU950477	B	USA	2014	N/P
KU950478	B	USA	2013	N/P
KU950481	B	USA	2013	N/P
KU950482	B	USA	2013	N/P
KU950484	B	USA	2013	N/P
KU950488	B	USA	2014	N/P
KU950489	B	USA	2013	N/P
KU950494	B	USA	2013	N/P
KU950495	B	USA	2013	N/P
KU950496	B	USA	2013	N/P
KU950497	B	USA	2013	N/P
KU950500	B	USA	2012	N/P
KU950503	B	USA	2013	N/P
KU950504	B	USA	2013	N/P
KU950508	B	USA	2013	N/P
KU950510	B	USA	2013	N/P
KU950512	B	USA	2013	N/P
KU950514	B	USA	2013	N/P
KU950515	B	USA	2013	N/P
KU950516	B	USA	2013	N/P
KU950517	B	USA	2013	N/P
KU950525	B	USA	2014	N/P
KU950526	B	USA	2013	N/P
KU950530	B	USA	2014	N/P
KU950532	B	USA	2013	N/P
KU950533	B	USA	2014	N/P
KU950534	B	USA	2014	N/P
KU950535	B	USA	2013	N/P
KU950539	B	USA	2013	N/P
KU950542	B	USA	2013	N/P
KU950543	B	USA	2013	N/P
KU950547	B	USA	2013	N/P
KU950548	B	USA	2014	N/P
KU950552	B	USA	2013	N/P
KU950553	B	USA	2013	N/P
KU950555	B	USA	2013	N/P
KU950558	B	USA	2014	N/P
KU950559	B	USA	2013	N/P
KU950562	B	USA	2013	N/P
KU950565	B	USA	2013	N/P
KU950568	B	USA	2014	N/P
KU950569	B	USA	2013	N/P
KU950571	B	USA	2012	N/P
KU950574	B	USA	2005	N/P
KU950576	B	USA	2012	N/P
KU950577	B	USA	2013	N/P
KU950578	B	USA	2013	N/P
KU950580	B	USA	2013	N/P
KU950582	B	USA	2013	N/P
KU950584	B	USA	2013	N/P
KU950586	B	USA	2013	N/P
KU950587	B	USA	2013	N/P
KU950588	B	USA	2014	N/P
KU950589	B	USA	2013	N/P
KU950591	B	USA	2013	N/P
KU950593	B	USA	2014	N/P
KU950597	B	USA	2013	N/P
KU950599	B	USA	2013	N/P
KU950601	B	USA	2013	N/P
KU950602	B	USA	2013	N/P
KU950603	B	USA	2013	N/P
KU950604	B	USA	2013	N/P
KU950605	B	USA	2013	N/P
KU950606	B	USA	2013	N/P
KU950607	B	USA	2013	N/P
KU950611	B	USA	2013	N/P
KU950613	B	USA	2013	N/P
KU950614	B	USA	2005	N/P
KU950618	B	USA	2012	N/P
KU950619	B	USA	2012	N/P
KU950621	B	USA	2014	N/P
KU950622	B	USA	2013	N/P
KU950625	B	USA	2014	N/P
KU950630	B	USA	2013	N/P
KU950633	B	USA	2013	N/P
KU950635	B	USA	2013	N/P
KU950637	B	USA	2014	N/P
KU950647	B	USA	2012	N/P
KU950648	B	USA	2014	N/P
KU950656	B	USA	2013	N/P
KU950657	B	USA	2012	N/P
KU950659	B	USA	2013	N/P
KU950662	B	USA	2012	N/P
KU950663	B	USA	2013	N/P
KU950665	B	USA	2013	N/P
KU950668	B	USA	2013	N/P
KU950669	B	USA	2013	N/P
KU950672	B	USA	2013	N/P
KU950675	B	USA	2013	N/P
KU950676	B	USA	2014	N/P
KU950678	B	USA	2013	N/P
KU950679	B	USA	2013	N/P
KU950681	B	USA	2013	N/P
KU950682	B	USA	2012	N/P
KU950684	B	USA	2013	N/P
KU950687	B	USA	2013	N/P
KU950688	B	USA	2013	N/P
KU950689	B	USA	2013	N/P
KU950690	B	USA	2013	N/P
KU950691	B	USA	2013	N/P
KU950693	B	USA	2012	N/P
KU950695	B	USA	2013	N/P
KU950697	B	USA	2013	N/P
JF920053	A	USA	2010	N/P
JF920062	A	USA	1998	N/P
KU950585	A	USA	2013	N/P
KU950561	A	USA	2006	N/P
KJ672425	B	USA	2013	N/P
KU950468	A	USA	2013	N/P
AY114149	A	Singapore	2002	N/P
AY114150	A	Singapore	2002	N/P
AY114151	A	Singapore	2002	N/P
AF512538	A	Singapore	2002	N/P
LN890642	A	United Kingdom	N/A	N/P
AY526552	A	South Africa	2001	N/P
AY526553	A	South Africa	1998	N/P
AY526550	A	South Africa	2001	N/P
AY526551	A	South Africa	1998	N/P
AY526554	A	South Africa	1997	N/P
AY526555	A	South Africa	1999	N/P
AY526556	A	South Africa	1998	N/P
AY526557	A	South Africa	1998	N/P
LN890653	B	United Kingdom	N/A	N/P
LN890646	B	United Kingdom	N/A	N/P
LN890643	B	United Kingdom	N/A	N/P
LN890648	B	United Kingdom	N/A	N/P
LN890647	B	United Kingdom	N/A	N/P
LN890650	B	United Kingdom	N/A	N/P
AY526559	B	South Africa	2001	N/P
AY526560	B	South Africa	1999	N/P
AY526561	B	South Africa	1998	N/P
AY526562	B	South Africa	2001	N/P
AY526563	B	South Africa	1998	N/P
AY526564	B	South Africa	1998	N/P
AY526565	B	South Africa	1998	N/P
AY526566	B	South Africa	1997	N/P
AY526567	B	South Africa	1998	N/P
N/A: Not available	N/P: Not applicable

## Sheet: table S3
Sequence Analysis of the Fusion Protein Gene of Human Respiratory Syncytial Virus Circulating in China from 2003 to 2014
Jinhua Song1, Huiling Wang1, Teresa I. Ng2, Aili Cui1, Shuangli Zhu1, Yanzhi Huang3, Liwei Sun3，Zifeng Yang4, Deshan Yu5, Pengbo Yu6，Hong Zhang7, Yan Zhang1#, Wenbo Xu1#
Supplementary Table S3. Sources of HRSV sequences
Country	Argentina	Australia	Belgium	Chinaa	Germany	India	Italy	Kenya	Mexico	Netherlands	Peru	Philippines	Saudi Arabia	Singapore	South Africa	South Korea	United Kingdom	USA	Vietnam	Total
	Subgroup A
Total of HRSVA	6	4	4	216	3	2	9	134	7	31	104	9	2	4	8	2	1	403	37	986
1956																		1		1
1961		2																1		3
1977																		5		5
1978																		3		3
1979																		5		5
1980																		2		2
1981																		5		5
1982																		4		4
1983																		2		2
1984																		8		8
1985																		7		7
1986																		6		6
1987																		6		6
1988																		8		8
1989																		4		4
1990																		7		7
1991																		6		6
1992																		8		8
1993																		5		5
1994																		8		8
1995																		5		5
1996																		4		4
1997															1			5		6
1998															4			12		16
1999										1					1					2
2000																		1		1
2001										5					2			2		9
2002										3				4				21		28
2003				3				1		3										7
2004	2			5				1	1									14		23
2005	1								1	2								11		15
2006	1		1					2	2	2								2		10
2007	1	2					3	2	2	7	4							6		27
2008	1		2	7	1			1		6	4		1					2		25
2009			1	4	2		6	1	1		45		1					1	7	69
2010				29				124			47							3	30	233
2011				112		2		2		2	3					1		1		123
2012				35							1	5				1		97		139
2013				12								4						92		108
2014				9														6		15
2003-2004																		7		7
2004-2005																		5		5
2005-2006																		2		2
2006-2007																		2		2
2008/2009																		1		1
N/A																	1			1
	Subgroup B
Total of HRSVB	3	0	4	114	2	0	15	18	5	30	21	0	1	0	10	2	7	246	16	494
1962																		1		1
1977																		1		1
1978																		1		1
1979																		3		3
1980																		4		4
1981																		1		1
1982																		5		5
1983																		2		2
1984																		2		2
1985																		3		3
1986																		2		2
1987																		7		7
1989																		6		6
1990																		3		3
1991																		9		9
1992																		3		3
1993																		22		22
1994																		8		8
1995																		3		3
1996																		3		3
1997															1			3		4
1998															5			2		7
1999															1					1
2001															2					2
2002								1		2								9		12
2003								1		2										3
2004				1				3	1									4		9
2005									1	5							1	6		13
2006	1		1					1		2					1					6
2007	1									4	3							2		10
2008	1		3	3	2		1		2	4	4									20
2009				27			14	1		5			1						8	56
2010				24				3		2	1							1	8	39
2011				10				3			9							1		23
2012				10				5		4	4							10		33
2013				19														94		113
2014				20					1							2		21		44
2006-2007																		1		1
2006-2008																		1		1
2006-2009																		1		1
2008-2009																		1		1
N/A																	6			6
Grand total	9	4	8	330	5	2	24	152	12	61	125	9	3	4	18	4	8	649	53	1480
a: Of the 330 sequences from China, 181 were generated in this study and 149 were downloaded from GenBank.											N/A: Not available

## Sheet: Table S4
Sequence Analysis of the Fusion Protein Gene of Human Respiratory Syncytial Virus Circulating in China from 2003 to 2014
Jinhua Song1, Huiling Wang1, Teresa I. Ng2, Aili Cui1, Shuangli Zhu1, Yanzhi Huang3, Liwei Sun3，Zifeng Yang4, Deshan Yu5, Pengbo Yu6，Hong Zhang7, Yan Zhang1#, Wenbo Xu1#
Supplementary Table S4a. Sources of HRSVA clusters based on F gene
Cluster（based on F gene)	Countrya	Collection yearb	Available genotypes (based on G gene)
A1	USA	1961,1980~1990,1992,1994~1995,1997,2006~2007	GA1
	AUS	1961	GA1
A2	USA	1977~1982,1985~1988,1990~1998,2002~2007,2012~2013	GA5
	AUS	2007	-
	RSA	1998,2001	SAA1,GA5
	AR	2004~2005,2008	GA5
	ITA	2007,2009	-
	NL	2001~2002,2004~2006	GA5
	VN	2010	GA5
	CHN	2008~2009,2013	GA5
	MEX	2004~2006	-
	SG	2002	GA2,SAA1
	KEN	2003~2004	GA5,GA2-ON1
A3	USA	2003~2005	-
A4	USA	1977,1982,1984~1985,1987,1989~1991,2005	GA7
	UK	N/A	GA7
	RSA	1997~1999	GA7
A5	CHN	2003	-
A6	CHN	2004	-
	USA	1994,1996,2001	GA2
	NL	1999	-
A7	USA	2006	-
	SG	2002	GA2/GA7
	CHN	2004,2008~2010	GA2,NA1,NA4
A8	USA	2004~2005	-
	PE	2007	-
	NL	2001~2002,2007	GA2
	AUS	2007	-
A9	USA	1998.2001,2004~2005	GA2
	NL	2003,2011	-
	RSA	2001	GA2
	KEN	2006	GA2-ON1
	SG	2002	GA1/GA7
	PE	2007~2009	-
A10	KEN	2007~2009	GA2-ON1
A11	PE	2008~2010,2012	GA2
	USA	2007~2009,2012~2014	GA2
	MEX	2007,2009	-
	AR	2006	-
	BE	2006,2008~2009	GA2
	NL	2007~2008,2011	GA2
	VN	2009~2010	NA1
	GER	2008~2010	-
	CHN	2008,2010~2014	NA1,ON1,NA3
	KSA	2008~2009	-
	KEN	2007,2010~2011	GA2-ON1
	ITA	2009	-
	PHI	2012~2013	-
	SK	2011~2012	ON1
	IN	2011	ON1,GA2
a: Abbreviations of countries: AR=Argentina, AUS=Australia, BE=Belgium, CHN=China, GER=Germany, IN=India, ITA=Italy, KEN=Kenya, KSA=Saudi Arabia, MX=Mexico, NL=Netherlands, PE=Peru, PHI=Philippines, RSA=South Africa,SK=South Korea, SG=Singapore, UK=United Kingdom, USA=United States of America, VN=Vietnam
N/A: Not available
Supplementary Table S4b. Sources of HRSVB clusters based on F gene
Cluster（based on F gene)	Countrya	Collection yearb	Available genotypes (based on G gene)
B1	UK	N/A	GB4
B2	USA	1977~1979,1980,1982~1983	-
B3	USA	1980,1984,1987	-
B4	USA	1984~1986,1982,1989~1991,1993	GB1
B5	USA	1979,1981~1982,1986~1987	GB4
B6	USA	1989~1990,1992~1995,1997,2002	GB4
	CHN	2009~2012	CB1
	KEN	2002~2004	SAB1
	RSA	1998,2001	SAB4
B7	CHN	2009	SAB4
	GER	2008	-
	KEN	2012	GB3
B8	USA	1992~1994,1996~1998,2002	-
	UK	N/A	GB3
	NL	2003	-
	RSA	1998~1999,2001	-
B9	USA	2002,2004~2012	BA
	MEX	2004,2014	-
	VN	2009~2010	-
	NL	2002~2010,2012	GB13
	CHN	2008~2010,2012~2014	BA9,BA6,BA3
	UK	N/A,2005	BA4
	AR	2006~2008	-
	PE	2007~2008,2011~2012	-
	KEN	2004,2006,2009~2012	BA
	VN	2009~2010	SAB2,GB3,BA4,BA3
	ITA	2008~2009	BA9
	GER	2008	-
	BE	2006,2008	GB13
	RSA	2006	-
	SK	2014	BA4,BA
a: Abbreviations of countries: AR=Argentina, AUS=Australia, BE=Belgium, CHN=China, GER=Germany, IN=India, ITA=Italy, KEN=Kenya, KSA=Saudi Arabia, MX=Mexico, NL=Netherlands, PE=Peru, PHI=Philippines, RSA=South Africa,SK=South Korea, SG=Singapore, UK=United Kingdom, USA=United States of America, VN=Vietnam;
N/A: Not available

## Sheet: table S5
Sequence Analysis of the Fusion Protein Gene of Human Respiratory Syncytial Virus Circulating in China from 2003 to 2014
Jinhua Song1, Huiling Wang1, Teresa I. Ng2, Aili Cui1, Shuangli Zhu1, Yanzhi Huang3, Liwei Sun3，Zifeng Yang4, Deshan Yu5, Pengbo Yu6，Hong Zhang7, Yan Zhang1#, Wenbo Xu1#
Supplementary Table S5a. Nucleotide and amino acid p-distances of HRSVA F sequences between/wtihin phylogenetic clusters.
HRSVA
	Long	A1	A2	A3	A4	A5	A6	A7	A8	A9	A10	A11
long	-	0.016	0.021	0.014	0.013	0.018	0.016	0.02	0.016	0.015	0.016	0.018
A1	0.029	0.014/0.009c	0.025	0.02	0.016	0.021	0.018	0.023	0.022	0.018	0.022	0.021
A2	0.037	0.048	0.012/0.007	0.013	0.01	0.015	0.012	0.016	0.019	0.014	0.018	0.014
A3	0.04	0.05	0.021	0.013/0.003	0.008	0.012	0.007	0.012	0.011	0.006	0.009	0.013
A4	0.037	0.049	0.025	0.028	0.011/0.001	0.006	0.004	0.009	0.011	0.005	0.009	0.007
A5	0.038	0.05	0.028	0.03	0.019	0.011/0.007	0.009	0.013	0.016	0.01	0.014	0.011
A6	0.04	0.053	0.029	0.025	0.021	0.02	0.013/0.003	0.009	0.011	0.005	0.009	0.009
A7	0.044	0.057	0.035	0.032	0.027	0.025	0.021	0.011/0.007	0.015	0.01	0.014	0.014
A8	0.01	0.055	0.036	0.03	0.027	0.026	0.02	0.025	0.013/0.006	0.012	0.016	0.016
A9	0.043	0.055	0.033	0.025	0.024	0.023	0.017	0.017	0.022	0.010/0.004	0.007	0.01
A10	0.048	0.061	0.039	0.031	0.03	0.028	0.021	0.022	0.027	0.015	0.006/0	0.015
A11	0.046	0.058	0.037	0.033	0.029	0.029	0.025	0.025	0.028	0.02	0.023	0.010/0.005
Supplementary Table S5b. Nucleotide and amino acid p-distances of HRSVB F sequences between/wtihin phylogenetic clusters.
HRSVB
	CH-18537	B1	B2	B3	B4	B5	B6	B7	B8	B9
CH-18537		0.004	0.014	0.012	0.011	0.008	0.011	0.016	0.012	0.013
B1	0.002	-	0.009	0.007	0.006	0.003	0.006	0.01	0.007	0.008
B2	0.016	0.009	0.007/0.006c	0.011	0.01	0.009	0.01	0.016	0.012	0.012
B3	0.017	0.011	0.017	0.009/0.007	0.009	0.007	0.01	0.014	0.01	0.011
B4	0.019	0.011	0.017	0.019	0.008/0.006	0.005	0.008	0.012	0.009	0.009
B5	0.022	0.013	0.021	0.022	0.016	0.008/0.003	0.006	0.01	0.006	0.006
B6	0.023	0.011	0.022	0.022	0.017	0.019	0.01/0.005	0.01	0.006	0.007
B7	0.032	0.022	0.033	0.033	0.028	0.033	0.025	0.015/0.007	0.01	0.011
B8	0.024	0.014	0.024	0.024	0.019	0.022	0.015	0.019	0.008/0.006	0.007
B9	0.031	0.021	0.031	0.031	0.025	0.028	0.023	0.026	0.016	0.01/0.006
Supplementary Table S5c. Nucleotide and amino acid p-distances of HRSVA F sequences between countries.
HRSVAa
Countryb	AR	AUS	BE	CHN	GER	IN	ITA	KEN	KSA	MEX	NL	PE	PHI	RSA	SK	SG	UK	USA	VN
AR		0.021	0.014	0.021	0.015	0.016	0.013	0.017	0.014	0.007	0.012	0.014	0.015	0.011	0.017	0.011	0.011	0.013	0.015
AUS	0.033		0.018	0.026	0.019	0.021	0.021	0.023	0.018	0.023	0.019	0.019	0.02	0.017	0.023	0.02	0.014	0.019	0.019
BE	0.035	0.041		0.013	0.006	0.008	0.01	0.009	0.006	0.014	0.009	0.006	0.007	0.008	0.009	0.013	0.006	0.01	0.008
CHN	0.041	0.046	0.019		0.012	0.011	0.015	0.013	0.011	0.02	0.016	0.011	0.01	0.016	0.011	0.02	0.014	0.015	0.012
GER	0.034	0.041	0.01	0.016		0.007	0.01	0.009	0.006	0.015	0.01	0.006	0.006	0.009	0.008	0.014	0.007	0.01	0.007
IN	0.036	0.042	0.011	0.013	0.008		0.009	0.007	0.006	0.016	0.011	0.005	0.004	0.011	0.006	0.016	0.01	0.01	0.006
ITA	0.028	0.039	0.022	0.025	0.02	0.018		0.01	0.009	0.013	0.011	0.008	0.007	0.011	0.01	0.014	0.01	0.011	0.009
KEN	0.036	0.042	0.013	0.016	0.01	0.008	0.02		0.007	0.017	0.012	0.007	0.005	0.012	0.008	0.017	0.011	0.011	0.008
KSA	0.034	0.041	0.011	0.016	0.009	0.008	0.019	0.01		0.014	0.009	0.005	0.004	0.009	0.007	0.013	0.007	0.009	0.006
MEX	0.018	0.036	0.032	0.038	0.032	0.033	0.028	0.033	0.031		0.012	0.014	0.014	0.011	0.017	0.012	0.012	0.014	0.015
NL	0.026	0.036	0.022	0.028	0.02	0.021	0.024	0.022	0.021	0.027		0.009	0.01	0.009	0.012	0.012	0.008	0.011	0.011
PE	0.034	0.039	0.012	0.016	0.01	0.009	0.019	0.01	0.01	0.031	0.021		0.004	0.009	0.006	0.013	0.007	0.009	0.006
PHI	0.036	0.042	0.012	0.013	0.009	0.003	0.019	0.008	0.008	0.033	0.022	0.009		0.01	0.004	0.014	0.008	0.008	0.005
RSA	0.024	0.033	0.031	0.036	0.031	0.032	0.03	0.033	0.031	0.027	0.026	0.03	0.032		0.012	0.01	0.004	0.01	0.01
SK	0.037	0.043	0.012	0.014	0.009	0.004	0.019	0.009	0.009	0.033	0.022	0.009	0.003	0.033		0.017	0.011	0.011	0.007
SG	0.021	0.033	0.029	0.035	0.029	0.031	0.028	0.031	0.029	0.024	0.024	0.028	0.031	0.023	0.031		0.009	0.013	0.015
UK	0.028	0.035	0.032	0.038	0.032	0.033	0.031	0.034	0.031	0.03	0.028	0.031	0.033	0.02	0.034	0.026		0.008	0.009
USA	0.031	0.038	0.026	0.03	0.024	0.022	0.027	0.025	0.024	0.031	0.027	0.024	0.022	0.03	0.023	0.029	0.032		0.01
VN	0.034	0.04	0.015	0.018	0.012	0.01	0.021	0.012	0.012	0.032	0.023	0.012	0.01	0.032	0.011	0.03	0.033	0.025
Supplementary Table S5d. Nucleotide and amino acid p-distances of HRSVB F sequences between countries
HRSVBa
Countryb	AR	BE	CHN	GER	ITA	KEN	KSA	MX	NL	PE	RSA	SK	USA	UK	VN
AR		0.005	0.007	0.006	0.005	0.006	0.006	0.005	0.004	0.004	0.006	0.007	0.008	0.007	0.006
BE	0.006		0.007	0.005	0.003	0.00618955	0.007	0.006	0.004	0.004	0.007	0.007	0.007	0.007	0.006
CHN	0.012	0.01		0.009	0.006	0.009	0.009	0.008	0.007	0.006	0.009	0.005	0.011	0.009	0.007
GER	0.013	0.012	0.018		0.006	0.007	0.008	0.007	0.006	0.006	0.008	0.009	0.009	0.008	0.008
ITA	0.007	0.004	0.0114985	0.013		0.00611753	0.007	0.005	0.004	0.003	0.007	0.005	0.007	0.006	0.005
KEN	0.013	0.012	0.018	0.017	0.013		0.008	0.007	0.006	0.006	0.008	0.008	0.009	0.008	0.007
KSA	0.008	0.009	0.015	0.016	0.01	0.016		0.007	0.006	0.007	0.008	0.01	0.009	0.007	0.008
MX	0.01	0.01	0.015	0.017	0.011	0.017	0.011		0.005	0.005	0.007	0.007	0.009	0.007	0.006
NL	0.007	0.005	0.011	0.014	0.006	0.014	0.01	0.01		0.004	0.006	0.006	0.007	0.006	0.005
PE	0.007	0.006	0.012	0.014	0.006	0.014	0.01	0.011	0.007		0.007	0.005	0.008	0.006	0.005
RSA	0.015	0.015	0.019	0.017	0.016	0.018	0.018	0.018	0.01	0.0174557		0.009	0.01	8	0.008
SK	0.01	0.009	0.009	0.017	0.009	0.017	0.014	0.014	0.015	0.01	0.019		0.01	0.009	0.007
USA	0.015	0.014	0.018	0.02	0.014	0.019	0.017	0.017	0.014	0.015	0.018	0.018		0.01	0.009
UK	0.01	0.009	0.014	0.015	0.01	0.016	0.012	0.013	0.01	0.011	0.016	0.013	0.016		0.008
VN	0.008	0.007	0.012	0.016	0.008	0.015	0.012	0.012	0.008	0.009	0.018	0.001	0.016	0.012
a: Amino acid p-distances are shown in blue and nucleotide p-distances are shown in black.
b: Abbreviations of countries: AR=Argentina, AUS=Australia, BE=Belgium, CHN=China, GER=Germany, IN=India, ITA=Italy, KEN=Kenya, KSA=Saudi Arabia, MX=Mexico, NL=Netherlands, PE=Peru, PHI=Philippines, RSA=South Africa,SK=South Korea, SG=Singapore, UK=United Kingdom, USA=United States of America, VN=Vietnam
c: Nucletotide/ amino acid p-distance within each cluster

## Sheet: table S6
Sequence Analysis of the Fusion Protein Gene of Human Respiratory Syncytial Virus Circulating in China from 2003 to 2014
Jinhua Song1, Huiling Wang1, Teresa I. Ng2, Aili Cui1, Shuangli Zhu1, Yanzhi Huang3, Liwei Sun3，Zifeng Yang4, Deshan Yu5, Pengbo Yu6，Hong Zhang7, Yan Zhang1#, Wenbo Xu1#
Supplementary Table S6. Natural polymorphisms in sequences of mature F protein from 986 HRSVA strains as compared with HRSVA reference strain Long
Polymorphism	Number (%) of samples with polymorphisms	Countriesa	Years
E2D	73(7)	AR, CHN, ITA, KEN, MX, NL, PE, SG, USA	2002-2013
L3V	1(0)	ITA	2009
P4L/S	10(1)	AUS, CHN, USA, KEN	1961,2007,2010-2012
I5T	9(1)	USA,PE,USA	1994-1997,2007-2008,2010
L6F/I/S	60(6)	USA, GER, USA, CHN	1978-1997,2009,2012-2013
K7N	16(2)	CHN,GER,NL,VN	2008-2011
A8I/T	924(94)	AR,AUS,BE,CHN,GER,ITA,KEN,MX,NL,PE,PHI,RSA,SK,SG,UK,USA,VN	1977-2000,2003-2014
N9K	1(0)	NL	2001
A10S/T/V	6(1)	CHN,KEN NL USA	1961,2003,2006,2011,2014
T12A/I/S	3(0)	KSA,PE,USA	1961,2009-2010
T13A/I	66(7)	AR,CHN,MX,USA,ITA,NL	2001-2013
I14V	4(0)	PE	2010
L15F	31(3)	AR,AUS,CHN,ITA,KEN,NL,PE,USA,VN	1990,1994,2001-2011,2013
A16I/T	51(5)	AUS, CHN,ITA,KEN,USA	1961,1977-1994,2003-2004,2006,2009-2012
A17T/V	4(0)	AUS,CHN,ITA,USA	1987,2007-2009
V18A/V	20(2)	CHN,RSA,USA	1978-1979,1982,1986,1988,1994,2004-2005,2008,2011,2013
T19I/L/M/S/V	76(8)	AR,CHN,ITA,KEN,MX,NL,RSA,SG,USA	2001-2013
F20L/I	937(95)	AR,AUS,BE,CHN,GER,IN,ITA,KEN,KSA,MX,NL,PE,PHI,RSA,SK,SG,UK,USA,VN	1977-2001,2003-2014
C21Y	1(0)	CHN	2014
F22L	6(1)	PE,USA	1985,2009
A23ST/V	38(4)	BE,CHN,NL,PE,RSA,USA,VN, SG	1978,1982,1996,2002-2013
S24F	1(0)	USA	2012
S25G/N	5(1)	AUS,USA	1961,2007,2012
S35A	1(0)	USA	1980-1981
V40F	1(0)	CHN	2011
S41C	1(0)	PHI	2012
Y44F	1(0)	PE	2009
L45F	3(0)	CHN,USA	2003,2007
W52G	5(1)	PHI	2013
I59V	1(0)	KEN	2010
N63S/T	6(1)	NL.,USA	1999,2001,2004-2005
E66K	4(0)	AUS,UL,USA	1961,2007
K68M	1(0)	USA	1991
T72P	1(0)	PHI	2013
A74T/V	1(0)	CHN,PE,USA	1994,2009-2013
V76A/G	1(0)	AUS,CHN,USA	1961,2001,2003
K85R	13(1)	PE	2010
V90I	1(0)	USA	2013
T91I	2(0)	CHN,USA	2011-2012
L96F	4(0)	CHN	2011
Q98R	1(0)	CHN	2010
S99N	1(0)	USA	1985
T100S	4(0)	USA	2013
S101P/Q/T	981(100)	AR,AUSMBE,CHN,GER,ITA,KEN,MX,NL,PE,PHI,RSA,SK,SG,UK,USA,VN	1977-2014
A102P/S/T	2(0)	CHN,USA	2011-2012
A103G/S/T	13(1)	AUS,NL,PE,PHI,USA	1961,2001-2002,2004-2007,2011
N105S	647(66)	BE,CHN,GER,IN,ITA,KEN,MX,NL,PE,PHI,SK,USA,VN	2006-2014
A107S/T	4(0)	CHN,USA,VN	2010-2012
L111I	1(0)	USA	2013
P112S	2(0)	USA	1979,1988
R113K	6(1)	USA	1977-1982,1989
F114SV	39(4)	KEN,USA	1987,1994-1997,2010
M115R	4(0)	PE	2009
N116D	126(13)	KEN	2010-2011
Y117H/N	8(1)	PE,SK,USA	1989,2007,2009,2012
T118I	1(0)	PE	2010
L119F/I/P/R	38(4)	IN,KEN,USA,VN, CHN	1983,2001,2010-2011
N120D/K	2(0)	USA	1978,2013
N121S	3(0)	NL,USA	1996-1997,2008
T122A/N/P	52(5)	AUS,CHN,IN,KEN,NL,USA	1961,1977-1978,1980-1992,1999,2003-2004,2010-2011
K123E/N	10(1)	CHN,PE,USA	1977,2008-2009
K124N/T/Y	941(96)	AR,AUSMBE,CHN,GER,ITA,KEN,MX,NL,PE,PHI,RSA,SK,SG,UK,USA,VN	1977-2014
T125A/I/N	106(11)	AR,AUS,CHN,ITA,KEN,NL,RSA,SG,USA,VN	1977-2000,2003-2014
N126D	1(0)	USA	2012
V127A/V	4(0)	CHN,ITA,USA	1985,2009,2012-2013
T128I	1(0)	USA	2012
L129SV	12(1)	RSA,UK,USA,VN	1997-1998,2004-2005,2010,2012
S130G	33(3)	KEN	2010
K131N/R	15(2)	KEN,NL,SG,USA	2000,2003-2005,2007-2009
K132I	1(0)	CHN	2004
G139V	1(0)	USA	2003-2004
V144F	1(0)	USA	2013
I152T/V	36(4)	AUS,CHN,USA,VN	1961,2007,2009-2010,2011
N165D/K	4(0)	PE,USA	1997,2009
K168R	1(0)	USA	2003-2004
S169N	8(1)	CHN,USA	1986,2004,2009-2012
L171P	1(0)	PHI	2013
L172Q	1(0)	USA	2003-2004
L181F	1(0)	USA	2004-2005
S182I	1(0)	USA	2004-2005
N183D/T	2(0)	USA	1993,2004-2005
V187I	1(0)	USA	2006
D194H	1(0)	CHN	2003
I199M	1(0)	GER	2009
L203F/V	2(0)	CHN,USA	2003,2007
I206V	4(0)	KEN,NL	2005,2007-2009
R213S	981(99)	AR,AUS,BE,CHN,GER,ITA,KEN,MX,NL,PE,PHI,RSA,SK,SG,UK,USA,VN	1961-2014
S215L	1(0)	CHN	2010
E218A	3(0)	CHN	2003
K226M	2(0)	CHN	2011
N228S	1(0)	USA	1989
N240K	1(0)	USA	2012
S255G/N	4(0)	GER,USA	1994,2009,2013
N268I	1(0)	USA	2002
N276S	623(63)	CHN,GER,IN,ITA,KSA,KEN,NL,PE,PHI,SK,USA,VN	2007-2014
Q283R	1(0)	USA	1979
I292V	2(0)	USA	1979
E295D	1(0)	USA	2012
V300I	1(0)	USA	1990
I309M	2(0)	CHN	2003
P312S	2(0)	CHN	2009
L316I	2(0)	BE	2008-2009
T324I	3(0)	CHN,NL	2001-2002,2011
T326I/K	2(0)	CHN	2011-2012
E328V	1(0)	CHN	2011
L334I	3(0)	CHN	2011-2012
A355T	1(0)	ITA	2007
E356D	56(6)	CHN,MX,NL,PE,USA	1977-1978,1982-1992,1997,2007-2009,2012
V360I	1(0)	CHN	2004
N371S	1(0)	USA	1982
P376S	1(0)	USA	1982
S377C/N	4(0)	CHN,MX,USA	1979,1998,2006,2010
E378D	1(0)	USA	1998
N380D/S	5(0)	CHN,PE,USA	2008-2009
L381F	1(0)	CHN	2011
V384I/T	947(96)	AR,AUSMBE,CHN,GER,ITA,KEN,MX,NL,PE,PHI,RSA,SK,SG,UK,USA,VN	1977-2014
P389S	3(0)	NL,USA,VN	1994,2001,2010
I395V	1(0)	CHN	2011
V406I	1(0)	CHN	2011
V414M	1(0)	USA	1991
S436Y/T	2(0)	CHN,USA	2011-2012
K445R	1(0)	USA	1987
G446E	1(0)	USA	1982
Q462H/L	2(0)	CHN,SK	2011-2012
S466N	17(2)	CHN,SG,USA	2004,2006,2008-2012
E472K	1(0)	USA	2013
F477Y	1(0)	USA	2013
V482L	1(0)	IN	2011
S485F	1(0)	CHN	2003
D486N	2(0)	USA	1990,1998
A490T	1(0)	CHN	2012
Q494L	3(0)	CHN	2011-2012
V495I	1(0)	NL	1982
S509T/Y	2(0)	ITA,USA	1997,2007
D510N	2(0)	MX,USA	1983,2006
H514Y	2(0)	USA	2013
H515N	985(100)	AR,AUS,BE,CHN,GER,ITA,KEN,MX,NL,PE,PHI,RSA,SK,SG,UK,USA,VN	1977-2014
V516A	3(0)	KEN,USA	2010,2012
A518V	144(15)	AR,AUS,CHN,ITA,KEN,MX,NL,RSA,SG,USA,VN	1986-1988,1991-1998,2001-2013
G519V	5(1)	CHN	2008
T523A/I	4(0)	CHN,ITA	2003,2009
N524S/K	12(1)	CHN,USA	2001,2010-2011
I525V	1(0)	USA	1984
T529I	33(3)	KEN	2010
I530M	1(0)	CHN	2011
V533I	1(0)	USA	2012
I535V	15(2)	AUS,CHN,KEN,NL,PE	2001-2002,2006-2007,2009-2012
V536I	1(0)	CHN	2011
S540L/A	755(77)	AR,AUS,CHN,IN,ITA,KEN,KDA,MX,NL,PE,PHI,RSA,SK,SG,USA,VN	1977-2013
L541S	1(0)	USA	2012
A543V	17(2)	CHN,UK,USA	1991,2004,2008-2012
V544I	3(0)	CHN,USA	1984,2011,2013
L547F	129(13)	AR,CHN,ITA,KEN,NL,RSA,SG,UK,USA,VN,MX	1991-1998,2000-2013
C550F	1(0)	NL	2002
K551R	3(0)	ITA,MX,RSA	2007,2009
R553K	1(0)	USA	2013
S554N	2(0)	USA,VN	2009,2013
T555A	1(0)	NL	2008
V557I	2(0)	VN	2010
T558I/S	6(1)	USA	1991-1992,2013
L559V	3(0)	USA	2003-2004
S560G/I/N	7(1)	SK,USA	2003-2004,2011,2013
K561D/N	2(0)	USA	2003-2004
D562E	1(0)	NL	2006
Q563Y	1(0)	USA	2003-2004
L564M	1(0)	USA	2004
A571S	1(0)	USA	2003-2004
S573I/N	2(0)	SK,USA	2003-2004,2011
N574S/Y	73(7)	AUS,CHN,KEN,NL,PE,RSA,SG,UK,USA	1994,1996,1998,2005-2009
*575C	1(0)	USA	2003-2004
a: Abbreviations of countries: AR=Argentina, AUS=Australia, BE=Belgium, CHN=China, GER=Germany, IN=India, ITA=Italy, KEN=Kenya, KSA=Saudi Arabia, MX=Mexico, NL=Netherlands, PE=Peru, PHI=Philippines, RSA=South Africa, SK=South Korea, SG=Singapore, UK=United Kingdom, USA=United States of America, VN=Vietnam
*:Stop codon

## Sheet: table S7 
Sequence Analysis of the Fusion Protein Gene of Human Respiratory Syncytial Virus Circulating in China from 2003 to 2014
Jinhua Song1, Huiling Wang1, Teresa I. Ng2, Aili Cui1, Shuangli Zhu1, Yanzhi Huang3, Liwei Sun3，Zifeng Yang4, Deshan Yu5, Pengbo Yu6，Hong Zhang7, Yan Zhang1#, Wenbo Xu1#
Supplementary Table S7. Natural polymorphisms in sequences of mature F protein from 494 HRSVB strains as compared with HRSVB reference strain CH18537
Polymorphism	Number (%) of samples with polymorphisms	Countriesa	Years
E2G	6(1)	CHN,PE,USA,VN	1989,2009-2011,2013
L3S	3(1)	CHN,USA	1979,2008-2009
L4M/P/V	10(2)	CHN,PE,RSA,USA	1986-1987,2008-2009
I5T/V	3(1)	CHN,USA	1993,2009
H6R/Y	5(1)	CHN,USA	1987,2002,2012-2014
R7G/K	12(2)	PE,USA	1979,1982,1986-1987,2010-2011
S9I/N	3(1)	USA	19932004
I11V	4(1)	PE,RSA,USA	1997,2010-2011
F12L	10(2)	CHN,NL,UK,USA	1979,1989,2002,2005-2006,2009,2010
T14N	1(0)	USA	2014
L15F/I	93(19)	UMX,NL,RSA,USA	1990,1993,2004,2012-2014
A16ST/V	4(1)	CHN,RSA	20092014
V17I	493(100)	AR,BE,CHN,ITA,KEN,GER,MX,KSA,NL,PE,RSA,SK,UK,USA,VN	1978-1984,1987,1991-1997,2002-2014
A19T	81(16)	USA	2012-2014
L20F	2(0)	PE, USA	2010-2011
Y21C/D/H	5(1)	CHN,USA	1984,2009,2013-2014
L22F/I	6(1)	CHN,NL,USA	1990,1994,1996,2010-2011
T23A/S	4(1)	CHN,KEN	2009-2011
S25G	2(0)	CHN,USA	1996,2013
F45I/L	9(2)	AR,BE,CHN,ITA,KEN,GER,MX,NL,PE,RSA,SK,UK,USA,VN	1997-1998,2004-2014
I59M	1(0)	CHN	2014
K65Q/T	8(2)	CHN,GER,KEN,UK,USA	2004,2008-2009,2012
T67I	5(1)	BE,CHN,ITA,NL,USA	2002-2003,2008-2010
K68N/R	2(0)	KEN,USA	2012,2014
T72N	1(0)	CHN	2010
K77R	1(0)	KEN	2004
K80N	1(0)	USA	1994
D84N	1(0)	USA	1994
L95Q	2(0)	USA	1993,1994
N99K	1(0)	USA	1977
T100I	4(1)	AR,NL,USA	1993,2002,2005,2008
A102S/T/V	6(1)	CHN,USA	1993,2004,2009,2010
A103I/T/V	135(27)	CHN,ITA,KEN,MX,NL,PE,SK,USA,VN	1977,1980,1982-1983,1986-1987,1993,2006-2014
N104S	1(0)	USA	2013
N105S	1(0)	CHN	2014
A107V	1(0)	CHN	2011
P112S	2(0)	NL,USA	2010,2011
Q113H/R	2(0)	RSA,USA	1994
Y114H	12(2)	UK,USA	1988-1980,1992-1993,2013
M115I/T	6(1)	CHN,USA	1980,1984,1987,2000
Y117C/H	9(2)	CHN,GER,KEN,PE,USA	1992,2008-2009,2011-2012
I119T/V	10(2)	USA,VN	1962,1993,2009-2010
T121I/A	4(1)	AR,SK,USA	2007,2013-2014
T122I	1(0)	USA	2013
K123G/N/R	7(1)	CHN,KEN,USA	1993,2010-2012
N124K/S	7(1)	KEN,NL,USA	2006,2010-2013
L125S/P	40(8)	CHN,MX,NL,KEN, UK,USA,VN	2008-2014
V127A	5(1)	USA	2012-2014
I129T/V	4(1)	CHN,KEN,KSA,USA	1996,2009,2011-2012
S130I	1(0)	KEN	2011
K132R	2(0)	UK,USA	2013
V144I	1(0)	USA	1996
I148V	1(0)	USA	2012
M152I/V	490(99)	AR,BE,CHN,ITA,KEN,GER,MX,KSA,NL,PE,RSA,SK,UK,USA,VN	1977-1984,1987,1989,1991-1998,2002-2014
N169D/S	5(1)	CHN,PE,USA	1980,2008-2009,2012-2013
L172Q	81(16)	CHN,SK,USA,VN	2009-2014
S173A/L	84(17)	CHN,KSA,USA	2009,2013-2014
V178I	1(0)	USA	1982
I185V	492(100)	AR,BE,CHN,ITA,KEN,GER,MX,KSA,NL,PE,RSA,SK,UK,USA,VN	1978-1984,1987,1991-1997,2002-2014
N201S	21(4)	CHN,USA	2013-2014
R202Q	492(100)	AR,BE,CHN,ITA,KEN,GER,MX,KSA,NL,PE,RSA,SK,UK,USA,VN	1977-1984,1987,1989,1991-1998,2002-2014
203I	1(0)	USA	1993
V207L	2(0)	CHN,USA	1993,2010
Q209K/R	61(12)	CHN,USA	1977-1979,1982-1983,1998,2005,2009-2014
S211I/N	5(1)	CHN	2009-2011
R213H	1(0)	USA	2012
S215F/T	6(1)	CHN,UK,USA	1991,1993,2007,2010
I221V	1(0)	CHN	2013
K226M	2(0)	CHN,UK	2010
S228N	1(0)	KEN	2012
T234N/A	2(0)	USA	1993
S238G	1(0)	USA	2002
G242R	1(0)	USA	2008-2009
T245I	1(0)	ITA	2009
T249I	1(0)	USA	2013
Y250H	1(0)	USA	2002
S255G	1(0)	USA	2002
S259A	1(0)	CHN	2014
S276N	4(1)	CHN,USA	2013-2014
V278A	19(3)	CHN,MX,USA	1980,1984,1987,1993,1998,2002,2005,2009-2012,2014
I291V	2(0)	RSA,USA	2012
I292M	4(1)	BE,CHN,USA	1993,2002,2008-2009
P312H/Q	15(3)	KEN,RSA,USA	1977,1980,1982-1983,1990,1998,2001-2004
K315E	1(0)	KEN	2012
T323A	1(0)	PE	2011
T324I	1(0)	USA	2012
I326T	5(1)	CHN,MX,PE,USA	2004-2005,2011,2014
K327R	1(0)	NL	2008
D344N	1(0)	USA	1977
V360I	1(0)	USA	2006-2008
N371Y	2(0)	UK,USA	2004
E378D	1(0)	VN	2010
I402V	2(0)	USA	2002
L462Q/V	2(0)	UK,VN	2010
L467F	1(0)	AR	2008
E472D/K	1(0)	USA	1986-1987,2014
V482M	1(1)	MX	2008
S485F	3(0)	CHN,UK	2009
A490S	1(0)	USA	2002
E497K	1(0)	USA	2013
V516I	2(0)	NL,USA	2005,2013
N517K	1(0)	CHN	2014
T518A/V	27(5)	CHN,KE,NL,RSA,USA	1998-1997,2004-2006,2008-2009
M526I	2(0)	CHN,USA	1987,2010
I527M	1(0)	GER	2008
T529A/V	447(90)	AR,BE,CHN,ITA,KEN,GER,MX,KSA,NL,PE,RSA,SK,UK,USA,VN	1989,1992-1999,2001-2014
L541S	1(0)	CHN	2014
I542M/V	3(1)	KEN,USA	1979,2010
K551N/R	4(1)	MX,RSA,USA	1997,2004,2013
A552T	1(0)	USA	2013
N554K/S/T	8(2)	CHN,UK,VN	2005,2009,2014
L559I/V	4(1)	CHN,UK	2008-2009,N/A
D562E	1(0)	USA	2002
L564I	2(0)	UK,USA	1993
S573R	9(2)	RSA	1997-2001
a: Abbreviations of countries: AR=Argentina, AUS=Australia, BE=Belgium, CHN=China, GER=Germany, IN=India, ITA=Italy, KEN=Kenya, KSA=Saudi Arabia, MX=Mexico, NL=Netherlands, PE=Peru, PHI=Philippines, RSA=South Africa, SK=South Korea, SG=Singapore, UK=United Kingdom, USA=United States of America, VN=Vietnam
N/A: Not available

## Sheet: table S8 
Sequence Analysis of the Fusion Protein Gene of Human Respiratory Syncytial Virus Circulating in China from 2003 to 2014
Jinhua Song1, Huiling Wang1, Teresa I. Ng2, Aili Cui1, Shuangli Zhu1, Yanzhi Huang3, Liwei Sun3，Zifeng Yang4, Deshan Yu5, Pengbo Yu6，Hong Zhang7, Yan Zhang1#, Wenbo Xu1#
Table S8: PCR and sequencing primers of Chinese HRSV F gene
Subgroup	primer	Primer sequence (5'–3')	Orientation	Note
HRSVA	A1-F-for5471	TCCAGAACACACAAGTCAA	Forward	PCR and sequencing
	A1-F-6138R	CAGGACCTTAGATACAGCAA	Reverse	PCR and sequencing
	A2-F-5894F	GGAACAGACGCTAAGGTA	Forward	PCR and sequencing
	A2-7563R	AAGGATTCCTTCGTGACAT	Reverse	PCR and sequencing
	A3-F-6895F	GCTCCGTTATCACATCTC	Forward	PCR and sequencing
	A3-A-14R	CAACTCTGCAGCTCCACTT	Reverse	PCR and sequencing
	A-F-For6090	TGTTAGGTGTTGGATCTGCA	Forward	Sequencing
	A-F-Rev6799	ACTTGGTAATGTTAAACTGTTCA	Reverse	Sequencing
	A-F-For6808	TCTCTGCAACGTTGACATAT	Forward	Sequencing
HRSVB	B1-FF5372	AACCACCATCAACCCAACAA	Forward	PCR and sequencing
	B1-FR6142	CACCTAACAAGAAGCCCAGA	Reverse	PCR and sequencing
	B2-FF5763	TCTTCCTAACTCTTGCTATT	Forward	PCR and sequencing
	B2-FR6784	AGTGTCAGCCTGTGGAAAGA	Reverse	PCR and sequencing
	B3-F-6399F	TCCAGCAGAAGAACAGCA	Forward	PCR and sequencing
	B3-F-R7568	ATCATGCTACCCACACAAC	Reverse	PCR and sequencing
